# Supplementary material for: Genetic dissection of grain traits and their corresponding heterosis in an elite hybrid
Source: Front Plant Sci. 2022 Oct 5;13:977349. doi: 10.3389/fpls.2022.977349 (PMC9581170; doi:10.3389/fpls.2022.977349)
Supplement: Supplementary file 2 [file Table_1.xlsx]

## Sheet: Sheet1
Supplementary Table 1 Phenotypic performance of grain shape and grain weight as well as grain yield for 732 accessions from 3k Rice Genome Project.
DNA ID	Subpopulation	GL (mm)	GW (mm)	GLWR	TGW (g)	GYP (g)
IRIS_313-10020	indica	4.996	2.146	2.34	21.305	21.4379
IRIS_313-10026	indica	5.432	2.198	2.479	22.785	31.8443
IRIS_313-10030	indica	5.807	2.462	2.363	28.897	26.2764
IRIS_313-10040	indica	4.298	2.343	1.838	18.85	26.3316
IRIS_313-10041	indica	5.5	2.692	2.056	30.072	28.2676
IRIS_313-10048	indica	6.177	2.533	2.447	33.609	17.2563
IRIS_313-10050	indica	6.459	1.946	3.329	24.983	25.0702
IRIS_313-10051	basmati/sadri	4.888	2.853	1.716	30.298	16.1215
IRIS_313-10059	japonica	4.568	2.488	1.845	24.442	9.96792
IRIS_313-10062	Japonica	6.144	2.044	3.019	22.944	19.6905
IRIS_313-10073	Japonica	4.988	2.719	1.845	29.585	5.13068
IRIS_313-10082	Japonica	5.464	2.631	2.086	26.858	16.8538
IRIS_313-10113	indica	6.022	2.092	2.887	22.526	23.8733
IRIS_313-10148	indica	5.096	2.241	2.287	22.748	29.5191
IRIS_313-10150	indica	5.181	2.244	2.319	21.412	18.6466
IRIS_313-10164	aus/boro	4.353	2.495	1.748	22.747	15.0402
IRIS_313-10179	indica	4.996	2.263	2.229	23.517	14.6643
IRIS_313-10189	indica	4.675	2.437	1.925	22.619	21.5517
IRIS_313-10211	indica	5.286	2.315	2.291	26.946	16.4402
IRIS_313-10221	indica	4.458	1.979	2.266	16.571	20.0534
IRIS_313-10234	indica	5.345	2.255	2.393	23.615	20.0258
IRIS_313-10235	indica	6.244	2.256	2.775	25.801	34.5611
IRIS_313-10238	indica	5.794	1.99	2.922	22.144	27.8807
IRIS_313-10257	indica	6.323	2.073	3.063	25.891	23.1005
IRIS_313-10271	indica	6.658	2.235	2.989	29.839	29.2918
IRIS_313-10274	indica	5.599	2.16	2.604	24.235	19.8268
IRIS_313-10287	indica	6.347	2.172	2.931	27.918	25.4575
IRIS_313-10295	indica	6.197	1.921	3.238	22.564	27.3103
IRIS_313-10298	indica	6.23	2.008	3.12	21.575	29.6303
IRIS_313-10327	japonica	5.834	2.686	2.177	31.602	13.2281
IRIS_313-10332	indica	5.649	2.131	2.664	21.786	26.0409
IRIS_313-10333	indica	5.181	2.317	2.254	23.668	27.4316
IRIS_313-10352	indica	6.151	2.072	2.983	22.722	27.3286
IRIS_313-10375	indica	5.461	2.421	2.257	29.359	24.3145
IRIS_313-10379	japonica	4.472	2.428	1.848	22.493	21.6961
IRIS_313-10394	indica	5.582	2.31	2.435	23.303	27.0871
IRIS_313-10397	indica	6.433	1.879	3.442	24.057	18.8035
IRIS_313-10399	indica	5.142	2.303	2.251	20.941	24.9754
IRIS_313-10403	indica	6.044	2.125	2.858	24.792	24.4597
IRIS_313-10404	indica	5.612	2.356	2.389	25.351	29.2146
IRIS_313-10412	indica	4.952	2.182	2.284	NA	18.3336
IRIS_313-10423	Japonica	5.498	2.283	2.426	24.772	31.6476
IRIS_313-10429	japonica	4.63	2.505	1.856	24.893	20.7483
IRIS_313-10450	indica	4.688	2.571	1.828	23.605	26.2179
IRIS_313-10485	japonica	6.26	2.335	2.688	26.363	8.85571
IRIS_313-10489	japonica	4.427	2.552	1.745	21.61	20.0631
IRIS_313-10507	Japonica	5.592	2.708	2.084	31.541	13.3767
IRIS_313-10510	indica	4.924	2.287	2.158	16.992	NA
IRIS_313-10515	indica	4.533	2.497	1.82	21.236	27.5231
IRIS_313-10516	indica	5.075	2.206	2.311	22.943	26.1544
IRIS_313-10531	intermediate type	6.14	1.835	3.357	18.809	14.7114
IRIS_313-10545	aus/boro	5.427	2.671	2.038	28.666	24.0513
IRIS_313-10558	japonica	4.384	2.6	1.694	24.688	19.1474
IRIS_313-10561	indica	5.451	2.573	2.125	28.364	24.1123
IRIS_313-10564	japonica	4.415	2.573	1.723	22.496	21.6022
IRIS_313-10566	indica	6.111	2.309	2.643	28.272	35.3576
IRIS_313-10567	japonica	4.528	2.496	1.826	27.352	14.3095
IRIS_313-10573	indica	3.926	2.416	1.631	18.373	36.5252
IRIS_313-10577	japonica	5.359	2.632	2.041	28.933	19.4999
IRIS_313-10582	japonica	5.438	2.754	1.982	29.898	17.4523
IRIS_313-10583	japonica	4.464	2.839	1.577	25.902	27.2589
IRIS_313-10598	aus/boro	4.891	2.632	1.873	26.487	16.7045
IRIS_313-10603	aus/boro	4.934	2.385	2.075	24.361	14.2093
IRIS_313-10609	indica	5.112	2.471	2.08	24.495	23.079
IRIS_313-10614	indica	4.77	2.396	2.008	23.053	32.04
IRIS_313-10618	japonica	4.502	2.598	1.749	27.47	13.3299
IRIS_313-10620	japonica	6.425	2.345	2.755	27.779	15.137
IRIS_313-10631	japonica	4.59	2.64	1.743	22.265	18.7239
IRIS_313-10644	japonica	5.811	2.78	2.11	32.739	14.9953
IRIS_313-10645	japonica	5.66	2.735	2.076	32.089	15.9864
IRIS_313-10656	japonica	6.324	2.773	2.289	38.759	12.8422
IRIS_313-10660	japonica	5.885	2.626	2.259	33.473	12.316
IRIS_313-10661	indica	5.224	2.649	1.982	27.038	13.1817
IRIS_313-10671	indica	5.496	2.009	2.753	20.46	24.4639
IRIS_313-10673	aus/boro	5.248	2.303	2.287	23.828	24.5606
IRIS_313-10675	indica	5.543	2.211	2.526	23.295	26.083
IRIS_313-10681	indica	5.231	3.013	1.741	34.735	12.9436
IRIS_313-10703	japonica	5.717	2.108	2.726	24.827	11.9171
IRIS_313-10704	japonica	5.966	2.302	2.596	25.918	21.1189
IRIS_313-10716	indica	5.36	2.503	2.149	25.778	18.0686
IRIS_313-10718	aus/boro	4.586	2.265	2.028	18.241	19.4725
IRIS_313-10732	basmati/sadri	5.031	1.94	2.605	17.54	18.6472
IRIS_313-10743	japonica	5.515	2.661	2.077	29.155	13.6318
IRIS_313-10745	Japonica	5.447	2.557	2.144	26.162	10.3841
IRIS_313-10751	indica	4.808	2.451	1.969	21.489	25.83
IRIS_313-10752	japonica	5.505	2.142	2.612	22.76	21.6866
IRIS_313-10754	indica	5.024	2.319	2.174	22.754	17.8527
IRIS_313-10770	Japonica	5.263	2.549	2.077	21.697	21.2531
IRIS_313-10794	japonica	5.805	2.345	2.486	25.848	13.7451
IRIS_313-10796	japonica	5.522	2.272	2.441	23.762	18.2988
IRIS_313-10827	japonica	5.54	2.225	2.496	22.624	15.717
IRIS_313-10828	japonica	4.562	2.539	1.803	22.094	14.5504
IRIS_313-10835	indica	4.712	2.435	1.943	21.319	24.4713
IRIS_313-10856	indica	4.761	2.436	1.964	23.549	16.6794
IRIS_313-10858	indica	5.311	2.387	2.241	23.665	21.8775
IRIS_313-10859	indica	5.657	2.309	2.46	25.397	19.8918
IRIS_313-10863	indica	5.483	2.423	2.274	24.661	26.3175
IRIS_313-10864	basmati/sadri	4.686	2.52	1.867	23.292	24.1389
IRIS_313-10865	japonica	4.82	2.773	1.742	28.543	13.891
IRIS_313-10877	aus/boro	5.636	2.156	2.642	22.9	21.4506
IRIS_313-10878	aus/boro	5.766	2.165	2.672	21.929	20.0893
IRIS_313-10884	japonica	6.202	2.813	2.212	33.319	11.6089
IRIS_313-10885	indica	4.881	1.988	2.472	17.538	14.5024
IRIS_313-10891	aus/boro	4.569	2.159	2.125	16.305	19.0272
IRIS_313-10894	aus/boro	5.703	2.429	2.355	27.726	32.0654
IRIS_313-10919	Japonica	5.354	2.473	2.171	NA	21.0294
IRIS_313-10920	Japonica	5.52	2.498	2.217	NA	18.657
IRIS_313-10923	japonica	6.391	2.802	2.285	38.845	11.2464
IRIS_313-10925	aus/boro	4.882	2.131	2.3	19.866	21.8411
IRIS_313-10930	aus/boro	4.865	2.528	1.94	31.669	11.5337
IRIS_313-10932	indica	5.448	2.549	2.143	26.569	18.1562
IRIS_313-10940	indica	5.079	2.337	2.185	NA	28.8527
IRIS_313-10946	japonica	5.353	2.626	2.044	27.344	15.9549
IRIS_313-10953	japonica	5.395	1.987	2.723	17.175	14.763
IRIS_313-10958	japonica	5.902	1.783	3.318	NA	14.7572
IRIS_313-10959	japonica	5.506	2.452	2.252	26.763	21.019
IRIS_313-10964	aus/boro	5.025	2.477	2.042	28.181	19.682
IRIS_313-10966	indica	5.539	2.343	2.384	24.684	18.3864
IRIS_313-10968	indica	5.363	2.396	2.248	26.424	31.5105
IRIS_313-11005	Japonica	5.265	2.299	2.3	NA	7.92054
IRIS_313-11008	Japonica	5.486	2.388	2.313	24.69	11.0871
IRIS_313-11011	indica	4.994	2.416	2.082	22.991	27.7426
IRIS_313-11014	aus/boro	5.246	2.406	2.188	24.089	15.1379
IRIS_313-11015	aus/boro	5.16	2.453	2.108	24.205	14.4507
IRIS_313-11017	aus/boro	4.95	2.502	1.989	NA	5.69764
IRIS_313-11019	aus/boro	5.2	2.4	2.183	26.241	18.4656
IRIS_313-11031	aus/boro	5.527	2.22	2.497	20.305	18.4156
IRIS_313-11032	intermediate type	5.877	2.02	2.929	24.119	18.1214
IRIS_313-11038	indica	5.298	2.488	2.139	27.273	9.7135
IRIS_313-11048	aus/boro	5.382	2.499	2.17	27.688	16.4768
IRIS_313-11050	aus/boro	5.239	2.267	2.323	24.211	17.3307
IRIS_313-11055	aus/boro	5.157	2.519	2.059	25	29.5693
IRIS_313-11056	aus/boro	5.404	2.307	2.349	23.948	15.1618
IRIS_313-11058	aus/boro	5.326	2.502	2.145	27.182	14.0479
IRIS_313-11066	basmati/sadri	4.337	2.623	1.665	25.648	19.7661
IRIS_313-11067	aus/boro	5.013	2.479	2.04	28.426	20.4398
IRIS_313-11068	basmati/sadri	4.769	2.333	2.047	21.258	17.5896
IRIS_313-11075	japonica	5.211	2.81	1.861	30.922	15.1908
IRIS_313-11077	japonica	6.349	2.675	2.384	37.695	15.1949
IRIS_313-11108	indica	5.749	1.958	2.947	19.699	40.3988
IRIS_313-11110	indica	5.14	2.529	2.042	23.953	28.5197
IRIS_313-11111	aus/boro	5.159	2.373	2.183	23.619	14.3658
IRIS_313-11115	indica	4.378	2.536	1.737	22.707	17.5405
IRIS_313-11122	indica	6.58	1.93	3.42	22.135	22.016
IRIS_313-11153	Japonica	4.752	2.5	1.907	23.526	17.0318
IRIS_313-11154	aus/boro	5.137	2.348	2.197	23.545	20.6607
IRIS_313-11155	japonica	4.96	2.278	2.177	20.16	24.5423
IRIS_313-11157	indica	4.41	2.675	1.655	23.352	24.6748
IRIS_313-11163	aus/boro	4.685	2.23	2.109	NA	10.7295
IRIS_313-11167	indica	5.264	2.225	2.378	23.739	17.2064
IRIS_313-11171	aus/boro	4.257	2.317	1.848	18.762	17.9043
IRIS_313-11172	aus/boro	5.89	2.093	2.827	23.443	18.8151
IRIS_313-11173	aus/boro	5.019	2.296	2.204	20.144	14.9552
IRIS_313-11176	indica	5.303	2.309	2.321	26.471	27.886
IRIS_313-11177	indica	5.426	2.141	2.542	22.201	33.8776
IRIS_313-11178	indica	6.152	2.167	2.847	25.499	28.9479
IRIS_313-11197	indica	4.774	2.207	2.17	19.333	13.5064
IRIS_313-11202	japonica	4.59	2.586	1.789	24.856	21.8855
IRIS_313-11214	aus/boro	5.277	2.229	2.379	22.5	17.3678
IRIS_313-11229	indica	5.042	2.265	2.245	23.895	25.9301
IRIS_313-11233	indica	6.368	2.154	2.972	24.219	22.4685
IRIS_313-11239	indica	6.426	2.133	3.034	25.175	27.7846
IRIS_313-11243	aus/boro	5.05	1.681	3.012	14.824	21.2058
IRIS_313-11254	indica	4.913	2.371	2.078	20.342	23.2987
IRIS_313-11258	basmati/sadri	4.562	2.018	2.271	17.109	13.8321
IRIS_313-11259	basmati/sadri	4.716	2.538	1.866	23.692	9.48613
IRIS_313-11261	indica	5.602	2.517	2.23	28.138	18.8891
IRIS_313-11272	aus/boro	4.659	2.154	2.173	18.504	19.2764
IRIS_313-11274	aus/boro	4.326	2.268	1.912	16.84	17.035
IRIS_313-11275	indica	4.947	2.383	2.082	26.64	21.7768
IRIS_313-11291	aus/boro	3.931	2.304	1.712	16.353	26.0082
IRIS_313-11295	intermediate type	4.654	2.491	1.879	21.605	18.1671
IRIS_313-11296	indica	5.653	2.393	2.371	24.727	19.9107
IRIS_313-11302	indica	5.047	2.495	2.03	23.779	22.2228
IRIS_313-11313	japonica	4.796	2.715	1.775	24.871	18.8397
IRIS_313-11324	aus/boro	4.79	2.568	1.874	22.217	14.8664
IRIS_313-11336	japonica	4.228	2.699	1.573	22.898	22.2479
IRIS_313-11355	indica	4.831	2.139	2.266	17.61	21.8071
IRIS_313-11358	indica	5.185	1.943	2.678	17.645	21.2853
IRIS_313-11371	aus/boro	5.07	2.486	2.043	28.494	10.2651
IRIS_313-11374	aus/boro	5.22	2.212	2.367	22.924	16.8926
IRIS_313-11375	intermediate type	4.703	1.689	2.791	12.941	10.0642
IRIS_313-11377	indica	3.917	2.482	1.583	NA	29.0118
IRIS_313-11383	indica	5.505	2.24	2.463	NA	25.3275
IRIS_313-11384	indica	4.223	2.458	1.725	19.888	NA
IRIS_313-11399	indica	5.47	2.528	2.175	27.52	30.6262
IRIS_313-11402	indica	5.255	2.243	2.353	22.503	28.1055
IRIS_313-11414	indica	4.975	2.135	2.349	20.092	25.8553
IRIS_313-11416	indica	5.586	2.235	2.51	22.792	22.1883
IRIS_313-11422	indica	5.107	2.576	1.991	25.821	30.532
IRIS_313-11423	indica	5.78	2.155	2.692	23.248	26.2557
IRIS_313-11424	japonica	5.076	2.645	1.93	28.046	10.9377
IRIS_313-11425	intermediate type	6.448	2.4	2.7	27.338	16.5332
IRIS_313-11426	japonica	4.709	2.794	1.694	26.676	8.7817
IRIS_313-11428	japonica	6.686	2.433	2.759	33.366	18.4028
IRIS_313-11429	indica	4.035	2.714	1.495	21.823	15.6879
IRIS_313-11431	indica	5.966	2.195	2.73	22.463	24.8936
IRIS_313-11433	japonica	4.788	2.24	2.164	20.261	18.0993
IRIS_313-11438	japonica	6.256	1.958	3.207	22.892	19.0238
IRIS_313-11443	indica	5.303	2.507	2.121	24.637	26.5257
IRIS_313-11445	indica	4.899	2.337	2.108	22.638	13.0424
IRIS_313-11452	indica	5.695	2.438	2.347	28.767	15.6386
IRIS_313-11453	aus/boro	4.601	1.716	2.694	14.202	15.6071
IRIS_313-11456	aus/boro	5.253	1.638	3.213	13.822	17.0457
IRIS_313-11463	japonica	5.286	2.392	2.228	23.231	19.7092
IRIS_313-11477	indica	5.418	2.366	2.296	24.908	13.6709
IRIS_313-11479	indica	4.712	1.833	2.579	12.925	13.6017
IRIS_313-11480	aus/boro	6.026	2.197	2.752	23.365	27.2863
IRIS_313-11489	indica	5.033	2.458	2.052	26.869	9.07425
IRIS_313-11491	aus/boro	5.125	2.176	2.374	20.031	32.3476
IRIS_313-11493	japonica	4.828	2.408	2.016	21.298	27.5526
IRIS_313-11494	japonica	4.444	2.586	1.721	22.182	19.7144
IRIS_313-11507	indica	6.212	2.159	2.909	23.213	22.4932
IRIS_313-11515	indica	6.838	2.088	3.289	28.318	30.5768
IRIS_313-11517	indica	6.259	2.283	2.76	28.673	33.3681
IRIS_313-11527	indica	5.589	2.721	2.062	NA	8.37357
IRIS_313-11537	indica	4.66	2.318	2.018	25.886	15.53
IRIS_313-11538	japonica	4.622	2.379	1.95	21.164	26.1647
IRIS_313-11539	japonica	5.195	1.831	2.845	16.814	18.6695
IRIS_313-11549	indica	5.782	2.37	2.453	27.674	24.3588
IRIS_313-11557	indica	5.597	2.349	2.396	26.39	25.2686
IRIS_313-11558	indica	6.014	2.218	2.717	24.81	31.7954
IRIS_313-11561	indica	6.137	1.8	3.419	21.978	22.7061
IRIS_313-11564	indica	4.084	2.619	1.564	20.504	15.766
IRIS_313-11567	indica	5.413	2.035	2.67	19.17	20.6314
IRIS_313-11573	japonica	4.512	2.366	1.912	23.916	30.3524
IRIS_313-11575	indica	4.859	2.691	1.809	25.922	11.9129
IRIS_313-11577	japonica	5.129	2.327	2.208	22.615	25.3619
IRIS_313-11588	intermediate type	4.919	1.996	2.473	14.717	27.8772
IRIS_313-11594	aus/boro	4.841	2.257	2.154	20.238	19.8186
IRIS_313-11599	indica	5.594	2.183	2.57	23.135	24.5155
IRIS_313-11603	aus/boro	5.013	2.439	2.069	28.818	15.6863
IRIS_313-11604	indica	5.496	2.017	2.739	20.338	17.4972
IRIS_313-11616	aus/boro	4.912	2.542	1.946	25.518	14.7347
IRIS_313-11618	aus/boro	5.487	1.779	3.094	17.659	18.0535
IRIS_313-11622	japonica	4.592	2.502	1.842	22.273	22.7891
IRIS_313-11626	basmati/sadri	4.867	2.333	2.101	20.049	12.0038
IRIS_313-11627	intermediate type	4.472	2.652	1.69	22.826	28.9193
IRIS_313-11628	aus/boro	4.133	2.46	1.685	21.383	10.7231
IRIS_313-11639	indica	5.051	2.325	2.178	21.804	21.84
IRIS_313-11640	indica	5.464	2.496	2.192	26.962	25.6886
IRIS_313-11647	indica	5.046	2.616	1.945	29.164	20.2582
IRIS_313-11653	japonica	4.378	2.659	1.656	25.102	16.7045
IRIS_313-11660	japonica	5.24	2.405	2.19	23.431	17.1047
IRIS_313-11663	indica	5.778	2.491	2.33	27	11.9225
IRIS_313-11665	indica	6.278	2.611	2.413	33.326	39.9382
IRIS_313-11666	indica	4.634	2.695	1.725	24.9	19.2858
IRIS_313-11668	indica	5.492	2.531	2.176	29.352	23.4971
IRIS_313-11691	indica	5.404	2.574	2.106	27.78	11.8715
IRIS_313-11692	indica	4.834	2.72	1.799	24.867	25.9325
IRIS_313-11693	indica	4.456	2.375	1.887	21.743	21.8246
IRIS_313-11694	indica	4.725	2.51	1.89	24.719	17.8969
IRIS_313-11695	basmati/sadri	4.964	2.506	1.988	24.287	24.2075
IRIS_313-11698	indica	4.446	2.618	1.709	22.929	31.7714
IRIS_313-11702	indica	4.553	2.548	1.793	19.705	16.3179
IRIS_313-11712	indica	5.566	2.483	2.25	30.703	20.0336
IRIS_313-11713	intermediate type	5.951	2.197	2.726	22.715	30.6249
IRIS_313-11719	indica	6.076	2.531	2.426	34.341	29.4889
IRIS_313-11722	indica	5.101	2.115	2.417	18.7	26.6284
IRIS_313-11726	indica	4.665	2.461	1.9	20.336	25.0536
IRIS_313-11727	indica	5.436	2.373	2.301	25.057	25.2321
IRIS_313-11733	indica	5.032	2.474	2.044	23.545	27.8186
IRIS_313-11734	indica	4.959	2.559	1.946	19.31	25.4835
IRIS_313-11738	japonica	5.673	2.484	2.295	27.881	22.6539
IRIS_313-11752	indica	5.57	2.709	2.061	24.825	25.7237
IRIS_313-11763	indica	5.625	2.377	2.374	27.801	28.1833
IRIS_313-11766	indica	6.242	2.197	2.85	25.151	20.6181
IRIS_313-11772	indica	5.666	2.197	2.585	24.695	28.7586
IRIS_313-11788	indica	4.376	2.589	1.697	24.352	18.0286
IRIS_313-11791	indica	5.7	2.272	2.518	25.404	18.6844
IRIS_313-11792	indica	4.853	2.75	1.774	27.944	21.1314
IRIS_313-11793	indica	6.106	1.966	3.12	24.17	19.4112
IRIS_313-11795	indica	4.659	2.375	1.988	21.826	24.5784
IRIS_313-11797	indica	6.414	2.194	2.927	29.409	8.26779
IRIS_313-11798	indica	5.632	2.328	2.431	26.895	19.9856
IRIS_313-11799	indica	5.558	2.391	2.334	26.384	22.4871
IRIS_313-11802	japonica	5.012	2.559	1.968	27.474	31.1653
IRIS_313-11803	indica	4.001	2.385	1.684	19.097	22.2005
IRIS_313-11804	indica	5.1	2.472	2.071	23.196	24.4696
IRIS_313-11806	indica	5.16	2.431	2.131	23.786	36.7901
IRIS_313-11807	indica	5.987	2.016	2.981	21.18	30.5606
IRIS_313-11809	indica	5.414	2.119	2.563	25.136	20.2943
IRIS_313-11818	indica	5.135	2.417	2.138	23.837	27.1496
IRIS_313-11828	japonica	5.29	2.579	2.066	27.097	34.9231
IRIS_313-11844	japonica	5.266	2.327	2.269	23.988	28.3065
IRIS_313-11852	indica	5.583	2.231	2.519	23.524	15.8378
IRIS_313-11855	indica	4.517	2.473	1.837	21.885	21.1121
IRIS_313-11858	indica	5.226	2.393	2.19	22.581	29.3929
IRIS_313-11862	indica	5.185	2.256	2.307	22.163	20.0936
IRIS_313-11865	indica	4.884	2.451	1.996	22.969	20.4801
IRIS_313-11866	indica	5.066	2.602	1.951	24.964	23.3414
IRIS_313-11867	indica	5.286	2.265	2.341	21.082	28.0003
IRIS_313-11868	indica	5.243	2.196	2.395	23.027	25.8371
IRIS_313-11872	indica	4.858	2.583	1.889	31.415	16.4214
IRIS_313-11875	japonica	4.194	2.456	1.712	20.234	16.0166
IRIS_313-11877	indica	5.774	2.219	2.615	27.448	23.9571
IRIS_313-11878	indica	5.099	2.366	2.169	24.261	28.9832
IRIS_313-11881	indica	5.115	2.293	2.262	24.703	18.7273
IRIS_313-11882	indica	5.257	2.531	2.093	26.53	28.6052
IRIS_313-11885	indica	5.143	2.282	2.264	24.82	28.2091
IRIS_313-11886	indica	5.876	2.062	2.871	22.822	27.0289
IRIS_313-11887	indica	5.5	2.058	2.68	21.4	30.6449
IRIS_313-11888	aus/boro	5.659	2.368	2.394	24.376	22.8985
IRIS_313-11890	japonica	4.286	2.561	1.683	23.373	26.4885
IRIS_313-11893	indica	5.178	2.397	2.167	22.696	17.7014
IRIS_313-11897	japonica	4.999	2.554	1.961	25.526	13.0547
IRIS_313-11903	japonica	5.083	2.501	2.042	NA	19.789
IRIS_313-11908	japonica	4.785	2.866	1.673	30.139	14.3664
IRIS_313-11909	indica	5.012	2.446	2.055	24.333	25.2656
IRIS_313-11912	indica	5.697	2.491	2.292	25.992	31.3111
IRIS_313-11917	aus/boro	3.538	2.528	1.407	17.394	16.5733
IRIS_313-11922	japonica	6.104	2.518	2.434	30.548	15.395
IRIS_313-11923	japonica	7.513	2.465	3.063	43.296	14.6527
IRIS_313-11926	japonica	6.29	2.732	2.315	36.775	15.7173
IRIS_313-11937	indica	4.943	2.459	2.017	24.278	30.43
IRIS_313-11943	indica	5.327	2.502	2.137	23.806	22.55
IRIS_313-11944	indica	5.533	2.339	2.37	24.598	25.1076
IRIS_313-11948	indica	4.887	2.53	1.938	24.362	29.3367
IRIS_313-11956	intermediate type	4.894	2.549	1.935	21.81	4.68254
IRIS_313-11960	indica	6.417	1.999	3.221	25.955	28.9304
IRIS_313-11963	aus/boro	4.474	2.361	1.904	19.32	7.94871
IRIS_313-11965	indica	5.285	2.311	2.292	22.39	28.596
IRIS_313-11968	indica	5.232	2.463	2.134	25.618	19.0229
IRIS_313-11979	indica	6.227	2.004	3.119	24.674	26.6071
IRIS_313-11980	indica	4.576	2.712	1.697	21.988	26.371
IRIS_313-11986	indica	4.521	2.597	1.755	26.276	24.2487
IRIS_313-11987	indica	5.164	2.097	2.467	20.36	25.9907
IRIS_313-12007	indica	4.933	2.085	2.381	19.155	17.4793
IRIS_313-12024	indica	6.378	2.126	3.011	26.083	25.2943
IRIS_313-12059	japonica	4.524	2.515	1.805	22.508	13.9583
IRIS_313-12061	japonica	4.314	2.511	1.727	24.165	16.6374
IRIS_313-12065	aus/boro	5.571	2.62	2.142	32.439	20.6297
IRIS_313-12071	japonica	5.919	2.42	2.453	27.851	6.07493
IRIS_313-12078	indica	4.999	2.356	2.131	20.948	27.6429
IRIS_313-12083	indica	5.752	2.133	2.701	24.031	32.2257
IRIS_313-12135	indica	5.405	1.752	3.097	16.077	16.8536
IRIS_313-12139	aus/boro	5.304	2.131	2.498	20.792	18.8329
IRIS_313-12164	japonica	6.023	2.217	2.722	28.486	9.47377
IRIS_313-12226	japonica	6.078	2.755	2.209	37.68	14.6762
IRIS_313-12232	indica	5.037	2.545	1.986	21.738	25.5976
IRIS_313-12237	indica	5.545	2.267	2.455	25.523	12.5987
IRIS_313-12244	japonica	5.62	2.596	2.169	27.027	15.3156
IRIS_313-12254	japonica	6.429	2.942	2.189	45.095	12.033
IRIS_313-12257	japonica	6.624	2.921	2.274	42.468	12.4581
IRIS_313-12269	indica	5.178	2.376	2.189	22.927	28.2665
IRIS_313-12272	japonica	5.231	2.496	2.103	24.505	14.9999
IRIS_313-12281	japonica	5.566	2.594	2.151	25.06	14.0265
IRIS_313-12290	indica	5.429	2.367	2.302	25.287	25.914
IRIS_313-12297	indica	4.924	2.16	2.306	20.313	22.523
IRIS_313-12311	japonica	5.395	2.813	1.926	31.889	17.6286
IRIS_313-12312	japonica	5.494	2.883	1.909	31.276	5.74114
IRIS_313-12336	japonica	5.852	2.872	2.045	35.131	14.2042
IRIS_313-12340	japonica	7.202	2.701	2.689	NA	13.7114
IRIS_313-12341	japonica	6.83	2.87	2.385	42.019	13.904
IRIS_313-12346	japonica	6.872	2.777	2.477	38.665	9.82804
IRIS_313-12347	japonica	5.356	2.962	1.816	34.854	16.1788
IRIS_313-12349	japonica	5.475	2.946	1.864	NA	16.0635
IRIS_313-12350	japonica	5.362	2.915	1.845	29.728	16.6378
IRIS_313-15897	indica	5.077	1.925	2.649	16.813	30.2059
IRIS_313-15899	indica	5.423	2.354	2.319	27.909	26.0985
IRIS_313-15901	indica	6.155	2.042	3.026	26.429	23.9174
IRIS_313-15902	indica	6.215	1.807	3.461	20.142	30.8755
IRIS_313-15904	japonica	4.659	2.595	1.801	27.203	8.54486
IRIS_313-15906	indica	6.371	1.818	3.515	23.345	23.7192
IRIS_313-15907	japonica	5.468	1.873	2.924	15.329	14.7859
IRIS_313-7636	indica	6.653	1.856	3.624	24.105	21.9358
IRIS_313-7638	indica	5.923	2.358	2.523	28.267	29.8902
IRIS_313-7641	indica	5.562	2.365	2.357	26.112	20.1016
IRIS_313-7650	indica	4.631	2.492	1.867	NA	26.566
IRIS_313-7654	indica	6.234	2.15	2.912	24.587	29.2488
IRIS_313-7668	indica	5.717	2.156	2.664	23.279	25.6159
IRIS_313-7699	japonica	6.086	2.42	2.531	26.967	27.7613
IRIS_313-7728	indica	5.518	2.099	2.643	21.285	30.3633
IRIS_313-7769	indica	5.019	2.503	2.011	23.955	25.6425
IRIS_313-7778	indica	4.493	2.081	2.172	17.099	17.5845
IRIS_313-7809	indica	6.866	1.941	3.548	26.96	26.5345
IRIS_313-7820	indica	6.136	2.058	3.009	24.591	20.8909
IRIS_313-7838	japonica	6.081	2.694	2.264	34.371	21.8645
IRIS_313-7863	indica	6.224	2.044	3.053	25.904	10.1266
IRIS_313-7902	japonica	6.065	2.292	2.653	26.149	23.999
IRIS_313-7909	japonica	6.426	2.219	2.907	26.329	16.9824
IRIS_313-7912	japonica	5.639	2.625	2.176	34.477	15.6403
IRIS_313-7914	Japonica	6.478	2.467	2.636	36.575	21.6609
IRIS_313-7924	Japonica	6.382	2.106	3.043	25.449	19.9366
IRIS_313-7959	japonica	6.56	2.571	2.57	35.401	26.2077
IRIS_313-7992	japonica	6.437	2.306	2.815	28.67	20.2711
IRIS_313-7993	Japonica	6.635	2.323	2.862	32.11	24.8059
IRIS_313-7994	Japonica	5.805	2.35	2.478	28.789	18.3465
IRIS_313-8010	japonica	6.254	2.4	2.618	30.942	22.5505
IRIS_313-8023	japonica	5.591	2.642	2.126	33.267	18.1044
IRIS_313-8033	japonica	4.982	2.909	1.717	30.212	18.2254
IRIS_313-8039	japonica	5.395	2.527	2.141	28.994	13.9336
IRIS_313-8048	japonica	4.77	2.625	1.823	27.435	21.5505
IRIS_313-8058	japonica	5.666	2.142	2.652	24.037	27.2579
IRIS_313-8061	Japonica	6.068	2.151	2.833	23.838	18.473
IRIS_313-8062	japonica	6.525	1.819	3.594	22.808	23.9923
IRIS_313-8072	japonica	6.166	2.386	2.592	34.226	10.082
IRIS_313-8076	japonica	6.219	1.782	3.499	20.971	23.5879
IRIS_313-8090	japonica	5.404	2.588	2.091	26.189	16.6942
IRIS_313-8105	japonica	4.825	2.853	1.698	27.654	21.2501
IRIS_313-8119	japonica	6.066	1.94	3.137	21.042	20.6028
IRIS_313-8123	japonica	5.264	2.752	1.927	31.991	20.518
IRIS_313-8134	japonica	6.018	2.291	2.638	27.063	20.7244
IRIS_313-8147	indica	5.457	2.865	1.916	35.114	13.1229
IRIS_313-8151	japonica	6.323	2.346	2.725	32.15	17.1044
IRIS_313-8154	intermediate type	5.997	2.734	2.21	38.358	27.378
IRIS_313-8160	Japonica	6.326	1.955	3.253	25.701	19.9798
IRIS_313-8161	japonica	6.292	2.105	3.003	27.246	33.9837
IRIS_313-8162	indica	4.398	2.714	1.626	26.851	20.9885
IRIS_313-8164	Japonica	5.198	2.571	2.026	24.016	19.6301
IRIS_313-8166	japonica	6.139	2.668	2.314	36.561	8.3352
IRIS_313-8173	japonica	6.695	1.942	3.455	26.017	26.037
IRIS_313-8185	indica	6.216	1.935	3.226	23.213	25.1561
IRIS_313-8195	japonica	5.574	2.64	2.116	29.132	21.994
IRIS_313-8200	japonica	6.103	1.921	3.197	23.902	16.8688
IRIS_313-8209	japonica	6.18	2.163	2.863	25.683	22.1339
IRIS_313-8212	indica	4.603	2.321	1.994	20.639	30.803
IRIS_313-8218	aus/boro	4.887	2.535	1.936	23.564	27.821
IRIS_313-8268	intermediate type	4.02	2.403	1.679	19.264	8.17268
IRIS_313-8277	intermediate type	5.103	2.591	1.969	27.679	8.06029
IRIS_313-8283	aus/boro	4.595	2.386	1.94	22.764	13.4252
IRIS_313-8381	japonica	5.026	2.938	1.721	NA	24.5266
IRIS_313-8387	japonica	4.362	2.505	1.746	20.356	22.3692
IRIS_313-8409	intermediate type	5.094	2.455	2.085	24.198	27.8266
IRIS_313-8434	japonica	5.994	1.878	3.204	16.56	14.0471
IRIS_313-8436	japonica	4.713	2.385	1.989	22.997	28.6554
IRIS_313-8439	japonica	5.545	2.561	2.171	25.378	15.497
IRIS_313-8481	japonica	4.451	2.579	1.732	24.527	22.9901
IRIS_313-8486	japonica	5.611	2.439	2.304	22.887	13.1449
IRIS_313-8523	Japonica	6.11	2.495	2.452	30.163	20.8128
IRIS_313-8559	indica	5.287	2.354	2.258	25.147	35.987
IRIS_313-8580	japonica	5.186	2.4	2.163	22.774	12.6995
IRIS_313-8595	indica	6.912	2.243	3.09	31.859	21.9024
IRIS_313-8599	japonica	4.91	2.679	1.84	23.941	10.5557
IRIS_313-8627	japonica	5.827	2.413	2.427	27.232	16.2942
IRIS_313-8641	aus/boro	5.095	1.962	2.613	17.396	18.4802
IRIS_313-8647	indica	5.249	2.432	2.166	24.949	36.7868
IRIS_313-8655	aus/boro	4.652	2.027	2.308	16.867	19.1948
IRIS_313-8658	japonica	5.324	1.894	2.828	16.543	18.2776
IRIS_313-8699	indica	5	2.586	1.943	26.026	27.9889
IRIS_313-8731	indica	4.785	2.526	1.897	27.602	28.86
IRIS_313-8743	indica	4.935	2.409	2.06	23.818	23.3682
IRIS_313-8754	indica	4.925	2.695	1.837	28.13	28.1931
IRIS_313-8768	japonica	5.873	2.34	2.526	25.145	10.5511
IRIS_313-8769	japonica	5.794	2.483	2.338	25.355	15.0135
IRIS_313-8783	indica	5.483	2.375	2.315	25.658	26.3224
IRIS_313-8789	aus/boro	5.25	2.417	2.184	22.789	19.6853
IRIS_313-8814	basmati/sadri	4.606	2.307	2.002	20.004	19.2904
IRIS_313-8859	intermediate type	5.56	2.497	2.233	28.907	25.3152
IRIS_313-8865	japonica	5.333	2.485	2.151	22.728	14.8747
IRIS_313-8872	japonica	6.341	2.412	2.646	31.287	12.8513
IRIS_313-8876	japonica	5.785	2.367	2.456	27.702	15.5137
IRIS_313-8903	indica	5.283	2.002	2.657	19.684	20.0702
IRIS_313-8921	indica	4.603	2.311	1.998	19.846	19.9816
IRIS_313-8930	indica	5.498	2.546	2.168	25.172	33.4255
IRIS_313-8932	indica	4.794	2.093	2.3	16.638	16.1262
IRIS_313-8955	japonica	4.455	2.745	1.63	22.04	7.08064
IRIS_313-8963	aus/boro	5.012	2.637	1.911	25.89	19.179
IRIS_313-8976	japonica	5.741	1.982	2.914	18.892	15.4522
IRIS_313-8982	indica	5.584	2.197	2.549	24.777	17.166
IRIS_313-8986	indica	5.601	1.942	2.902	19.427	19.8957
IRIS_313-8988	indica	5.533	2.445	2.271	28.64	22.7503
IRIS_313-8999	intermediate type	4.681	2.869	1.643	28.19	16.5908
IRIS_313-9048	japonica	5.076	2.62	1.945	27.112	7.97425
IRIS_313-9101	Japonica	6.045	2.471	2.453	28.943	5.36454
IRIS_313-9111	indica	4.939	1.876	2.65	14.934	12.5813
IRIS_313-9129	japonica	5.849	2.35	2.497	24.533	14.4817
IRIS_313-9140	intermediate type	4.721	2.784	1.706	32.704	30.6276
IRIS_313-9160	japonica	5.602	2.174	2.59	21.156	16.9875
IRIS_313-9172	indica	4.828	2.622	1.851	24.616	8.00732
IRIS_313-9187	japonica	6.007	2.621	2.301	28.139	22.5466
IRIS_313-9193	japonica	6.322	2.555	2.486	34.417	19.4583
IRIS_313-9204	indica	5.209	2.306	2.278	25.037	24.1348
IRIS_313-9256	indica	5.111	2.797	1.832	27.942	20.1148
IRIS_313-9262	indica	5.414	2.179	2.493	23.888	30.7386
IRIS_313-9285	indica	4.682	2.269	2.083	21.554	6.30379
IRIS_313-9301	japonica	5.446	2.47	2.218	25.225	18.8125
IRIS_313-9313	indica	5.445	2.239	2.444	24.168	28.2822
IRIS_313-9346	japonica	4.595	2.586	1.787	24.661	23.3551
IRIS_313-9366	japonica	5.036	2.518	2.017	30.861	14.4711
IRIS_313-9368	aus/boro	4.972	2.51	1.995	23.076	22.2566
IRIS_313-9438	japonica	4.774	2.428	1.981	22.611	7.37493
IRIS_313-9463	japonica	4.652	2.708	1.721	29.414	16.8739
IRIS_313-9464	japonica	7.089	2.196	3.238	32.358	20.1023
IRIS_313-9470	japonica	4.814	2.306	2.093	19.311	14.1584
IRIS_313-9472	indica	5.505	2.432	2.273	25.545	28.5555
IRIS_313-9492	indica	5.244	2.464	2.135	22.994	12.5222
IRIS_313-9503	intermediate type	5.977	2.346	2.563	26.09	26.4247
IRIS_313-9572	indica	5.347	2.277	2.345	23.815	29.7983
IRIS_313-9574	indica	6.126	2.124	2.896	21.478	39.2327
IRIS_313-9594	indica	4.926	2.561	1.929	26.198	25.1177
IRIS_313-9601	intermediate type	5.633	2.009	2.815	21.207	16.9562
IRIS_313-9610	aus/boro	5.529	2.154	2.579	24.585	9.03876
IRIS_313-9611	indica	5.11	2.274	2.253	24.26	11.6866
IRIS_313-9616	japonica	3.436	2.357	1.466	14.149	15.4091
IRIS_313-9636	aus/boro	4.052	2.105	1.93	15.251	25.505
IRIS_313-9641	aus/boro	5.337	2.095	2.562	20.503	24.8487
IRIS_313-9691	Japonica	6.114	2.116	2.894	NA	12.4619
IRIS_313-9701	japonica	4.625	2.646	1.756	25.201	22.8578
IRIS_313-9723	indica	4.943	2.432	2.038	24.466	30.0111
IRIS_313-9724	japonica	5.283	2.734	1.938	31.351	21.4646
IRIS_313-9730	indica	5.13	2.44	2.117	26.519	37.0641
IRIS_313-9740	indica	5.849	2.393	2.453	29.144	16.7441
IRIS_313-9758	aus/boro	4.359	2.761	1.584	23.538	26.0075
IRIS_313-9759	japonica	5.082	2.685	1.901	28.065	7.12664
IRIS_313-9778	indica	5.085	2.43	2.11	21.533	19.6975
IRIS_313-9800	japonica	5.215	2.63	1.992	30.257	15.2441
IRIS_313-9822	indica	4.929	2.461	2.01	25.206	26.5006
IRIS_313-9867	indica	5.993	2.28	2.637	25.39	34.1824
IRIS_313-9922	indica	5.263	2.278	2.316	21.794	16.1882
IRIS_313-9924	indica	5.601	2.433	2.317	27.602	27.5176
IRIS_313-9937	aus/boro	5.87	2.282	2.605	28.782	21.2392
IRIS_313-9939	basmati/sadri	6.48	1.943	3.35	25.707	20.411
IRIS_313-9944	indica	5.15	2.326	2.222	22.049	34.0696
IRIS_313-9949	aus/boro	4.859	2.716	1.792	27.632	1.05357
IRIS_313-9966	indica	6.562	2.068	3.196	28.304	28.3568
IRIS_313-9970	indica	4.875	2.486	1.969	26.322	22.3122
IRIS_313-9974	japonica	4.418	2.486	1.783	23.666	14.4267
IRIS_313-9976	indica	4.71	2.498	1.891	23.026	26.7
B002	japonica	4.583	2.509	1.835	22.354	19.0769
B004	japonica	4.519	2.58	1.764	NA	13.053
B011	indica	5.496	2.257	2.454	22	19.4261
B021	indica	5.253	2.091	2.525	20.603	20.5588
B025	japonica	5.684	2.712	2.103	31.596	13.2982
B026	indica	4.642	2.642	1.759	NA	14.0829
B027	indica	5.939	2.186	2.728	24.835	24.5739
B038	japonica	4.816	2.482	1.954	24.072	19.3817
B039	intermediate type	5.228	2.143	2.45	20.608	10.3364
B043	japonica	6.111	2.496	2.46	27.926	26.4495
B052	indica	4.965	2.17	2.299	18.476	25.2748
B062	indica	5.339	2.519	2.127	28.732	29.367
B067	indica	5.087	2.628	1.943	26.544	16.4096
B068	japonica	5.33	2.688	1.987	31.202	14.0511
B074	indica	4.691	2.394	1.966	21.486	8.84336
B075	indica	5.55	2.299	2.428	26.802	19.0753
B076	indica	5.599	2.465	2.281	31.145	14.9166
B079	indica	5.171	2.146	2.418	20.403	21.5524
B085	indica	4.536	2.489	1.837	23.451	29.7251
B091	indica	5.06	2.114	2.405	20.903	21.6595
B096	indica	5.086	2.81	1.818	28.603	26.9781
B097	indica	4.966	2.498	1.994	25.209	22.4261
B100	japonica	4.349	2.571	1.699	24.178	14.4283
B101	japonica	4.859	2.686	1.812	27.021	20.0245
B104	indica	4.772	2.472	1.936	23.577	29.7857
B106	indica	4.752	2.538	1.885	26.321	19.6201
B108	indica	5.193	2.564	2.032	25.47	22.7796
B110	japonica	4.925	2.536	1.953	22.746	11.5922
B111	japonica	4.243	2.973	1.431	27.72	22.1458
B129	indica	4.686	2.321	2.025	21.972	22.5205
B130	indica	5.287	2.431	2.184	26.94	28.219
B136	japonica	4.765	2.943	1.621	28.798	22.9916
B144	japonica	4.139	2.834	1.469	24.034	22.1955
B148	japonica	4.797	2.937	1.636	28.741	23.6629
B158	intermediate type	4.279	2.407	1.785	21.252	16.5813
B163	indica	4.709	2.392	1.976	22.992	28.3607
B169	japonica	4.373	2.506	1.754	23.614	19.7575
B183	japonica	4.506	2.603	1.734	25.094	21.8316
B194	indica	6.158	2.121	2.914	26.792	23.9469
B198	indica	5.284	2.526	2.102	29.485	29.1368
B205	japonica	5.799	2.533	2.295	31.838	16.1587
B208	indica	4.465	2.683	1.668	26.649	20.5797
B214	indica	5.207	2.418	2.162	26.259	20.2564
B215	japonica	4.764	2.605	1.835	27.584	18.4928
B221	aus/boro	4.949	2.504	1.983	24.458	24.3016
B223	japonica	5.859	2.733	2.147	30.018	18.8805
B227	indica	4.61	2.392	1.933	22.531	21.0843
B244	indica	4.858	2.324	2.1	21.284	25.7132
B246	indica	4.689	2.374	1.989	20.375	23.2221
B247	indica	5.456	2.143	2.553	23.526	20.4855
B253	indica	6.357	2.174	2.931	29.273	30.2724
B260	indica	4.94	2.538	1.959	25.07	29.3869
B263	japonica	4.433	2.686	1.665	27.324	20.1822
B264	indica	5.368	2.361	2.296	25.11	20.7739
CX10	indica	5.093	2.57	1.988	26.202	28.9189
CX100	indica	6.428	2.105	3.065	25.943	21.0151
CX101	indica	5.595	2.125	2.65	22.666	17.8546
CX111	japonica	5.632	2.331	2.427	25.936	14.4104
CX112	basmati/sadri	4.475	2.602	1.73	25.749	15.9465
CX114	indica	4.881	2.627	1.867	28.495	24.8135
CX117	indica	6	2.249	2.685	27.717	20.9869
CX118	indica	5.53	2.225	2.506	24.926	19.914
CX119	indica	4.995	2.266	2.213	22.776	28.4154
CX12	indica	5.23	2.099	2.514	17.979	28.4854
CX120	indica	6.224	1.937	3.233	25.327	14.9523
CX121	indica	6.045	1.997	3.064	21.496	27.8945
CX122	indica	5.74	2.225	2.591	24.784	24.6696
CX124	indica	6.036	2.14	2.836	23.617	20.785
CX125	indica	6.058	1.989	3.064	23.243	25.819
CX126	indica	6.27	2.014	3.13	22.43	27.2406
CX13	indica	5.255	2.127	2.479	21.965	20.7961
CX130	indica	5.252	2.418	2.185	28.863	26.6396
CX131	indica	5.542	2.48	2.246	27.422	21.3951
CX132	japonica	5.604	2.335	2.409	27.594	13.1732
CX133	indica	5.215	2.48	2.112	24.382	24.8464
CX134	indica	6.31	2.088	3.041	24.911	25.7079
CX138	japonica	4.027	2.636	1.537	23.16	22.8924
CX143	basmati/sadri	3.74	2.024	1.851	12.126	10.6934
CX147	indica	5.464	2.001	2.745	18.867	27.1174
CX149	basmati/sadri	6.061	1.907	3.195	20.72	21.0774
CX150	indica	6.101	1.949	3.146	21.551	23.6131
CX151	japonica	5.189	2.365	2.207	21.326	12.0949
CX152	indica	6.174	2.286	2.718	27.434	28.1905
CX160	indica	5.364	2.318	2.326	21.384	28.1647
CX162	indica	4.982	2.512	1.996	24.943	32.458
CX17	indica	5.323	2.011	2.669	18.252	28.7673
CX18	indica	5.922	2.019	2.936	23.061	12.5004
CX19	indica	4.995	2.465	2.043	23.874	29.3392
CX205	japonica	4.918	2.53	1.954	24.658	17.7475
CX207	indica	5.078	2.151	2.369	20.974	16.9173
CX21	indica	6.092	2.274	2.702	29.365	32.0165
CX210	indica	4.8	2.745	1.756	28.85	17.5436
CX214	intermediate type	6.271	2.309	2.727	28.725	17.0585
CX22	indica	6.133	2.223	2.791	24.006	25.7764
CX221	indica	6.146	1.885	3.273	22.88	21.1169
CX226	indica	6.617	1.975	3.364	25.426	31.7805
CX230	indica	6.448	2.01	3.27	24.003	29.0616
CX234	intermediate type	6.287	2.079	3.037	23.764	35.6403
CX235	indica	5.313	2.239	2.379	21.086	24.547
CX236	intermediate type	6.469	2.216	2.925	28.082	26.405
CX237	indica	5.17	2.409	2.161	24.269	22.5426
CX24	indica	5.002	2.388	2.119	22.494	17.1117
CX240	indica	5.527	2.149	2.587	21.496	25.4576
CX241	japonica	6.118	2.423	2.533	30.323	15.4827
CX242	intermediate type	5.506	1.928	2.877	18.09	14.1887
CX243	japonica	6.194	2.041	3.056	NA	16.0241
CX248	intermediate type	4.233	2.669	1.592	21.644	14.8537
CX249	indica	6.76	2.161	3.141	30.109	20.0665
CX25	indica	5.921	2.382	2.497	25.155	31.9713
CX250	intermediate type	6.863	2.259	3.051	29.702	24.2396
CX262	japonica	6.023	2.227	2.708	25.152	19.2618
CX263	intermediate type	5.847	2.148	2.728	26.27	26.9586
CX266	japonica	5.035	2.205	2.288	18.156	19.4371
CX267	indica	5.046	2.18	2.331	21.217	24.0036
CX268	indica	5.727	1.836	3.138	28.912	23.1458
CX269	japonica	6.604	2.442	2.718	34.805	10.6007
CX27	indica	5.156	1.995	2.612	17.54	27.1281
CX270	indica	5.725	2.173	2.64	24.745	29.5396
CX28	intermediate type	5.418	2.297	2.37	24.174	26.3486
CX280	intermediate type	6.048	2.14	2.848	24.272	17.7926
CX284	intermediate type	6.304	1.893	3.344	31.002	20.4005
CX286	intermediate type	5.143	2.682	1.927	28.139	12.4326
CX287	japonica	4.855	2.418	2.018	23.732	22.212
CX288	indica	6.246	2.191	2.868	22.804	21.4028
CX290	indica	6.33	2.237	2.836	27.745	30.6586
CX291	indica	6.077	2.319	2.629	26.299	28.3004
CX296	indica	6.08	2.058	2.958	25.447	22.8687
CX30	intermediate type	5.114	2.146	2.395	23.602	19.102
CX304	indica	5.495	2.25	2.466	22.648	24.8737
CX31	indica	6.264	1.984	3.174	23.395	28.87
CX313	indica	6.246	2.546	2.468	35.159	24.2357
CX314	indica	5.676	1.942	2.947	20.126	21.9217
CX33	intermediate type	6.506	1.93	3.376	23.494	25.0464
CX330	intermediate type	4.354	2.48	1.769	24.514	13.2522
CX34	intermediate type	5.198	2.459	2.122	27.166	29.1905
CX340	indica	5.86	2.142	2.756	20.907	31.9979
CX343	indica	5.23	2.333	2.253	23.389	23.1762
CX345	japonica	4.729	2.649	1.793	25.179	23.1647
CX346	indica	5.063	2.402	2.113	29.308	31.9137
CX348	indica	5.613	2.049	2.762	20.477	30.3524
CX349	indica	5.13	2.312	2.234	23.537	39.824
CX35	indica	5.987	2.119	2.835	23.941	26.3221
CX351	japonica	4.061	2.508	1.633	21.752	25.0275
CX352	intermediate type	6.142	2.35	2.625	31.704	14.313
CX355	japonica	5.986	2.396	2.502	25.134	14.1613
CX357	indica	6.013	2.082	2.896	23.509	29.0141
CX360	indica	6.076	2.024	3.011	20.496	27.0852
CX365	intermediate type	5.894	2.652	2.244	32.153	12.0436
CX367	intermediate type	6.482	2.384	2.729	33.165	15.597
CX369	indica	5.855	2.038	2.872	23.502	20.5876
CX37	aus/boro	5.975	1.898	3.158	22.988	29.8337
CX372	intermediate type	5.839	2.029	2.889	23.516	13.7307
CX374	japonica	6.418	2.296	2.809	31.568	13.7687
CX375	indica	6.322	2.043	3.113	28.967	30.311
CX376	indica	6.612	2.035	3.278	26.819	32.0622
CX377	indica	6.133	1.914	3.219	22.887	28.0564
CX378	indica	5.191	1.849	2.83	17.241	24.6675
CX379	indica	5.88	1.909	3.097	21.315	31.1872
CX380	japonica	4.309	2.408	1.795	28.459	15.9009
CX381	indica	5.868	1.967	2.993	20.987	34.5605
CX382	indica	6.277	2.18	2.896	25.491	29.4751
CX383	japonica	4.967	2.842	1.757	32.973	16.0657
CX384	japonica	4.858	2.971	1.653	34.353	19.298
CX385	intermediate type	6.051	2.278	2.677	27.663	31.047
CX386	indica	4.901	2.476	1.989	24.23	34.814
CX387	indica	5.968	2.194	2.758	25.615	22.6513
CX388	indica	5.568	2.415	2.308	23.017	36.1636
CX391	japonica	4.609	2.652	1.746	24.144	21.0952
CX392	indica	6.304	2.033	3.115	24.028	30.5387
CX393	indica	5.799	1.744	3.335	17.166	29.2602
CX394	indica	5.689	1.938	2.955	20.369	24.9319
CX395	indica	6.389	2.133	2.996	27.314	13.2777
CX42	indica	4.952	2.411	2.068	22.639	32.0239
CX43	indica	6.066	1.867	3.258	21.439	24.4029
CX44	indica	5.806	2.055	2.834	24.773	30.6895
CX45	intermediate type	6.24	2.228	2.816	29.326	30.7395
CX47	japonica	NA	NA	NA	24.338	18.4567
CX48	intermediate type	6.075	2.189	2.795	24.545	22.5565
CX53	indica	6.191	2.004	3.105	26.121	27.3365
CX534	japonica	4.087	2.545	1.618	24.305	25.6042
CX542	indica	6.077	1.895	3.232	24.104	16.5598
CX548	indica	6.13	2.08	2.955	27.978	15.4591
CX56	japonica	5.237	2.603	2.018	30.33	22.8359
CX57	intermediate type	4.704	2.638	1.795	28.234	18.4982
CX58	japonica	4.603	2.526	1.836	25.203	22.5822
CX59	japonica	3.727	2.012	1.858	12.997	22.0048
CX60	indica	5.414	1.971	2.773	21.115	23.752
CX61	indica	4.633	2.507	1.855	24.432	34.8363
CX63	intermediate type	5.171	2.228	2.325	21.875	23.2126
CX70	indica	5.477	2.018	2.74	19.473	29.6663
CX72	intermediate type	6.228	1.807	3.466	21.153	20.1299
CX73	indica	6.539	2.068	3.18	27.285	31.3838
CX75	indica	5.642	2.343	2.427	25.218	35.7298
CX76	indica	5.611	2.018	2.798	20.482	33.8575
CX77	japonica	5.762	2.015	2.868	22.202	19.7404
CX78	japonica	5.669	2.525	2.256	27.972	21.7097
CX79	indica	6.47	2.013	3.229	28.086	30.1676
CX8	indica	6.082	2.145	2.851	25.804	21.6973
CX80	indica	6.38	2.161	2.97	27.803	29.2966
CX82	indica	6.556	1.996	3.296	25.543	32.8282
CX83	indica	5.901	2.003	2.955	22.814	27.2992
CX84	indica	5.787	2.265	2.565	23.638	30.3791
CX85	indica	5.637	2.174	2.605	22.063	23.92
CX87	indica	5.354	2.374	2.263	24.783	28.6058
CX88	indica	4.796	2.38	2.027	22.518	34.209
CX89	intermediate type	6.408	1.98	3.243	26.375	14.5046
CX9	indica	5.801	1.898	3.065	17.651	28.9235
CX90	indica	6.436	2.106	3.054	27.063	21.0624
CX91	indica	6.651	1.995	3.355	25.219	39.6748
CX92	indica	6.174	1.955	3.191	NA	25.6244
CX93	indica	6.358	1.941	3.291	25.096	30.387
CX97	indica	5.476	2.239	2.466	22.987	32.9266
CX99	indica	4.758	2.327	2.051	21.868	23.4256
