# Supplementary material for: Genetic dissection of grain traits and their corresponding heterosis in an elite hybrid
Source: Front Plant Sci. 2022 Oct 5;13:977349. doi: 10.3389/fpls.2022.977349 (PMC9581170; doi:10.3389/fpls.2022.977349)
Supplement: Supplementary file 3 [file Table_2.xlsx]

## Sheet: Sheet1
Supplementary Table 2 Distributions of markers on chromosomes.
Chr.	No. of markers	Genome size covered by SNPs (Mb)	Total rice genome size (Mb)	Total rice genome size (cM)	Coverage percentage (%)	Spacing (kb)
1	57579	42.77	45.06	190.989	94.91	35.3763
2	52296	35.24	36.82	334.232	95.72	26.0458
3	62217	36.25	37.26	313.011	97.28	22.5998
4	66108	35.28	35.86	132.632	98.39	28.1564
5	32926	29.69	30.04	111.411	98.83	32.342
6	83884	31.02	32.12	252	96.58	21.6771
7	62879	28.75	30.36	106.105	94.69	28.2139
8	42003	28.36	28.53	175.074	99.41	32.3375
9	51480	22.76	23.84	159.158	95.46	27.1599
10	70834	23.14	23.66	185.684	97.80	22.9791
11	83303	28.89	30.83	172.421	93.69	22.3261
12	76419	27.27	27.76	135.284	98.22	26.1207
Total	741928	369.41	382.15	2268	96.67	26.678
