# Supplementary material for: Genetic dissection of grain traits and their corresponding heterosis in an elite hybrid
Source: Front Plant Sci. 2022 Oct 5;13:977349. doi: 10.3389/fpls.2022.977349 (PMC9581170; doi:10.3389/fpls.2022.977349)
Supplement: Supplementary file 4 [file Table_3.xlsx]

## Sheet: Sheet1
Supplementary Table 3 mQTL for grain shape and grain weight as well as grain yield traits detected in RILs, BC1F1s and corresponding HMPs in the two environments.
Traita	QTL	Chr.	Interval (bp)b	Env.	RILs			BC1F1s			BC1F1s HMP (%)			Heteroticf	Previously cloned genes
					LOD	ac	PVE (%)d	LOD	a+de	PVE (%)	LOD	d	PVE (%)	effects
GL	qGL1.1	1	5016279-5236643	HF							7.6162	-0.0723	2.0233	UD	D2;Gn1a;GW5L
		1	5016279-5236643	NN							4.0396	-0.0579	1.7472	UD
	qGL1.2	1	6387691-6704187	HF	14.7008	-0.0658	3.2951							A
		1	6387691-8979005	NN				24.6061	-0.1301	5.5345				A
	qGL1.3	1	8759419-9379123	HF				27.0753	0.14	3.3874				A
	qGL1.4	1	20153653-20738654	HF	6.628	-0.0437	1.4001							A
		1	20153653-20738654	NN	5.9293	-0.0394	1.1085							A
	qGL1.5	1	32270047-41365160	HF	7.4999	-0.0508	1.98							A
	qGL2	2	30636023-31266328	HF	8.8483	-0.0498	1.9097	14.5685	-0.0894	1.3889				ID	SGL1;TGW2
		2	30636023-31266328	NN	26.0057	-0.0833	5.1779							A
	qGL3.1	3	12133472-12647152	HF							12.7334	0.0929	3.4057	OD	SRL2
		3	12133472-12647152	NN				29.8477	0.1299	2.9262				A
	qGL3.2	3	25003873-27955740	HF	11.0703	0.0564	2.4457							A
	qGL3.3	3	26448864-26738579	NN				10.7124	0.0942	2.9098	9.2797	0.0869	4.0497	OD
	qGL4.1	4	1411427-4772247	HF	11.77	0.07	3.7432	27.578	0.1453	6.8744				OD
	qGL4.2	4	2255933-5307247	NN				19.7628	-0.1138	4.2096				A
	qGL5.1	5	27286039-28334780	HF				16.5173	0.0963	1.5877				A
		5	28334780-28349165	NN							7.3102	0.0772	3.1985	OD
	qGL5.2	5	29048746-29545102	HF							5.0592	0.0619	1.4827	OD
	qGL6.1	6	5393252-6537868	HF							5.51	0.0621	1.5103	OD
		6	5393252-6537868	NN							3.0255	0.0508	1.3694	OD
	qGL6.2	6	26554537-26634857	HF				36.5983	-0.1451	3.6445	5.8877	-0.0627	1.5485	ID	GL6;GW6a
		6	26829535-27705641	NN	7.6558	-0.0439	1.4248	9.2492	-0.0775	1.9298				ID
	qGL7.1	7	18464713-21054353	HF	16.9008	0.0733	4.1064							A
		7	18464713-21054353	NN	12.9702	0.0606	2.73							A
	qGL7.2	7	22056455-26044575	HF	27.9526	-0.0958	6.9622							A	OsGASR9;GL7
		7	22056455-26044575	NN	30.0722	-0.0968	6.8848							A
	qGL8.1	8	24367369-24639010	NN	14.8586	-0.0621	2.8839							A
	qGL8.2	8	26192694-27668336	NN	11.5083	0.0579	2.502							A
	qGL9.1	9	13140415-14046728	HF				12.1978	0.0822	1.1742				A
		9	13140415-14046728	NN				18.0958	0.1091	3.8897				A
	qGL9.2	9	14827140-14867389	HF				120.142	0.2946	14.7902				A
	qGL9.3	9	15781382-16403633	HF				27.7715	-0.1257	2.7248				A
		9	15781382-16403633	NN				18.5016	-0.1099	3.9297				A
	qGL9.4	9	19861263-21026256	HF	12.8432	-0.0605	2.8001				7.3311	-0.0764	2.3033	UD	OsBC1
		9	19861263-21026256	NN				16.6696	-0.1058	3.6597				A
	qGL10	10	20001168-20263310	NN				7.0174	0.0667	1.4349				A
	qGL11.1	11	1341914-2132251	HF	24.3113	-0.0837	5.3835							A
		11	1341914-2132251	NN	12.0241	-0.0553	2.2854	8.4719	-0.0732	1.7499				ID
	qGL11.2	11	8243782-9022284	HF							22.3273	0.1252	6.1208	OD	SRS5
		11	8243782-9022284	NN				5.3698	0.058	1.0999	13.2662	0.1058	5.9456	OD
GW	qGW1	1	6387691-8979005	NN				9.5251	-0.018	1.7754				A
	qGW2.1	2	6802706-6831023	NN	30.2726	0.0324	8.1408							A
	qGW2.2	2	21734265-22572227	HF							21.3958	-0.039	1.8537	UD
	qGW2.3	2	21885079-21904598	HF							39.6441	0.0546	3.6532	OD	SGL1;TGW2
		2	21949904-35880861	NN							3.6367	0.0148	0.6617	OD
	qGW3.1	3	2922849-4652930	HF				17.8128	0.0304	1.8491				A	PGL1
	qGW3.2	3	7469617-35385957	HF				10.6725	-0.0223	1.0055				A	qTGW3;SRL2
	qGW3.3	3	8603939-14165596	NN				11.7275	0.0207	2.3743				A
	qGW3.4	3	12133472-12647152	NN				8.3347	-0.0166	1.5508	23.0616	-0.0379	4.3779	UD	SRL2
	qGW3.5	3	23901880-24621460	NN							13.2996	0.029	2.5679	OD
	qGW3.6	3	29927565-30003190	NN							6.7727	0.0201	1.23	OD
	qGW3.7	3	32017648-32710290	NN				7.6647	-0.0163	1.4652	13.3511	-0.0285	2.4656	UD
	qGW3.8	3	34560598-34700840	NN				27.1504	-0.0307	5.2726				A	qTGW3
	qGW4.1	4	1411427-4772247	NN				6.965	-0.0155	1.3476				A
	qGW4.2	4	31448163-33765000	HF				165.074	0.1068	23.0523				A
		4	31448163-33765000	NN				19.4744	0.0264	3.7539				A
	qGW5	5	4578959-5986015	HF				19.5494	-0.031	1.9377				A	GW5
		5	4578959-5986015	NN				26.1509	-0.0301	5.048				A
	qGW6.1	6	5575897-5691753	HF				13.4293	-0.0251	1.2674				A
		6	5575897-5691753	NN				9.0454	-0.0174	1.6791	7.5128	-0.0213	1.3604	UD
	qGW6.2	6	1526538-29897280	HF				13.3411	-0.0251	1.2636				A	GS6;GL6;GW6a
	qGW8	8	19430807-19641846	NN	7.3341	-0.0159	1.9457	14.155	-0.0218	2.6523				ID
	qGW9.1	9	13140415-14046728	NN				5.8218	-0.014	1.1123				A
	qGW9.2	9	19861263-21026256	HF				14.1	0.0262	1.3907				A	OsBC1
		9	19861263-21026256	NN				9.7648	0.0193	2.0855	6.3244	0.0198	1.187	OD
	qGW10	10	17682792-17857988	NN				6.0739	-0.0142	1.123				A
GLWR	qGLWR1.1	1	5016279-5236643	NN							6.693	-0.05	2.3612	UD	D2;Gn1a;GW5L
	qGLWR1.2	1	6463296-6583687	HF				11.5973	-0.0479	1.1159	6.8	-0.0472	1.9603	UD
	qGLWR2.1	2	8135122-8389827	HF				17.6613	-0.0595	1.7261				A
		2	8135122-8389827	NN				13.0001	-0.0554	1.3065				A
	qGLWR2.2	2	33034282-35705713	HF	17.4927	-0.0579	2.0634	100.935	-0.157	12.0401				UD
		2	32461128-32650200	NN	11.7879	-0.0414	1.6294	18.2773	-0.0685	1.9777				ID
	qGLWR3.1	3	8603939-14165596	HF				14.9272	-0.0571	1.5806				A
		3	8603939-14165596	NN				10.8108	-0.0523	1.1554				A
	qGLWR3.2	3	12133472-12647152	HF				29.2135	0.0771	2.8999				A	SRL2
		3	12133472-12647152	NN				25.8658	0.0792	2.6667				A
	qGLWR3.3	3	23901880-24621460	NN	16.4092	0.0496	2.3402							A
	qGLWR3.4	3	29927565-30003190	NN							4.1692	-0.0387	1.4597	UD
	qGLWR3.5	3	34560598-34700840	NN				60.1644	0.1269	6.8348				A	qTGW3
	qGLWR4.1	4	1411427-4772247	HF	21.82	0.0737	3.3447	24.5229	0.0809	3.1724				ID
		4	1411427-4772247	NN				26.6739	0.0883	3.3069				A
	qGLWR4.2	4	2255933-5307247	HF				11.5027	-0.0475	1.101				A
		4	5111957-6692156	NN				19.5993	-0.0687	1.9939				A
	qGLWR5.1	5	4578959-5986015	HF				11.076	0.047	1.0749				A	GW5
	qGLWR5.2	5	27286039-28334780	HF							7.7095	0.0546	2.6332	OD
		5	27286039-28334780	NN				81.4269	0.153	9.8151				A
	qGLWR5.3	5	28349165-28672187	NN				62.6092	-0.1304	7.2265				A
	qGLWR6.1	6	2926823-3513202	HF				23.2468	0.0689	2.286	4.0241	0.036	1.1519	OD
	qGLWR6.2	6	5575897-5691753	HF				21.0308	0.0648	2.0434	11.0324	0.0601	3.1932	OD
		6	5575897-5691753	NN				15.2651	0.0603	1.5291				A
	qGLWR6.3	6	9190930-9263486	NN							7.8768	0.0535	2.7946	OD	GL6
	qGLWR6.4	6	26159547-26303837	HF				15.183	-0.0552	1.4724	11.6343	-0.0618	3.3755	UD	GW6a
		6	26829535-27705641	NN	18.4012	-0.0532	2.6761							A
	qGLWR7	7	22056455-26044575	NN	16.0135	-0.0521	2.5208							A	OsGASR9;GL7
	qGLWR8.1	8	906891-2019190	NN	8.5107	-0.0351	1.1728							A
	qGLWR8.2	8	26192694-27668336	HF	62.7938	0.117	8.4752							A
		8	26192694-27668336	NN	59.902	0.1039	10.2694							A
	qGLWR9.1	9	13116492-13140415	HF				31.0508	0.0796	3.1015				A
		9	13140415-14046728	NN				20.4239	0.0704	2.1109				A
	qGLWR9.2	9	14992918-15267430	HF				17.8197	-0.0604	1.7504				A
		9	14992918-15267430	NN				10.8414	-0.0513	1.0969				A
	qGLWR9.3	9	19861263-21026256	HF				25.4258	-0.0731	2.6088				A	OsBC1
		9	19861263-21026256	NN	4.7984	-0.0266	0.6736	15.7657	-0.064	1.7371				UD
	qGLWR11.1	11	1859333-1936207	NN	29.6151	-0.0669	4.261							A
	qGLWR11.2	11	8243782-9022284	NN							4.58	0.0411	1.6318	OD	SRS5
TGW	qTGW1.1	1	5016279-5236643	HF				6.7379	-0.618	3.3017				A	D2;Gn1a;GW5L
	qTGW1.2	1	8331441-8979005	HF	8.7724	-0.3686	4.0037							A
	qTGW1.3	1	20153653-20461740	HF				3.7817	-0.4691	1.8491				A
	qTGW1.4	1	36011627-36251954	NN				10.3213	1.6796	3.1084	7.4095	1.4993	2.9388	OD
	qTGW3.1	3	2516859-2922849	HF				11.8685	0.8317	5.9885	6.5528	0.6234	2.9854	OD
	qTGW3.2	3	12133472-12647152	NN				5.6371	1.2312	1.6739				A	SRL2
	qTGW3.3	3	34700840-34960967	HF	16.1403	-0.4975	7.252							A
	qTGW4	4	19962993-30642129	HF				4.5173	-0.5081	2.2647				A	Gnp4;YDA1;GIF1
	qTGW5	5	4578959-5986015	NN				3.9781	-1.04	1.1898				A	GW5
	qTGW7.1	7	21054353-22056455	NN							7.3467	1.5016	2.9145	OD	GL7
	qTGW7.2	7	22056455-26044575	HF	8.9593	-0.3733	4.0798							A	OsGASR9;GL7
	qTGW8.1	8	2019190-4322932	HF							5.6046	0.5789	2.5207	OD	OsTPL;Ghd8
	qTGW8.2	8	19430807-19490442	HF				5.5189	-0.5545	2.6761	5.1739	-0.557	2.3943	UD
	qTGW8.3	8	24254958-24367369	NN				27.725	2.8173	8.762				A
	qTGW9	9	19861263-21026256	HF	10.9642	-0.4519	6.0545	9.0305	-0.712	4.433				ID	OsBC1
	qTGW10.1	10	1546768-20900293	NN				13.3278	2.0121	4.4621	7.541	1.5865	3.2929	OD
	qTGW10.2	10	5710736-5759697	NN				7.7618	1.4496	2.316	5.2988	1.2877	2.1691	OD
	qTGW10.3	10	18631316-18642323	NN				13.5613	-1.9351	4.0944	11.8696	-1.9112	4.7565	UD
	qTGW11.1	11	1341914-2132251	HF	33.6304	-0.7322	15.9007							A
	qTGW11.2	11	5171522-5419433	NN	5.9562	-0.4805	4.0792							A
GYP	qGYP1.1	1	5669291-5799607	NN	8.1562	1.3782	2.579	6.4286	3.6376	2.1185				OD	D2;Gn1a;GW5L
	qGYP1.2	1	6463296-6583687	HF				11.5687	2.9164	3.9554	4.631	1.7231	2.0598	OD
		1	6463296-6583687	NN							6.6909	3.9567	1.8802	OD
	qGYP1.3	1	28193378-29988269	HF				5.2054	-1.8275	1.6205				A
	qGYP2.1	2	4542938-4556983	NN				3.316	-2.6067	1.0908	8.2594	-4.3266	2.2818	UD
	qGYP2.2	2	8135122-8389827	HF				14.229	3.2694	4.9605				A
	qGYP2.3	2	27103466-27262061	HF				4.05	1.566	1.3414				A
		2	27158353-27316157	NN	6.3378	1.237	2.0792	10.9364	5.1592	6.4562				OD
	qGYP2.4	2	31266328-32461128	NN							10.7076	5.2867	6.1867	OD	SGL1;TGW2
	qGYP2.5	2	33034282-35705713	HF							15.0114	3.3647	10.9549	OD
	qGYP3.1	3	8603939-10949519	NN	12.2804	-1.7217	4.0104							A	SRL2
	qGYP3.2	3	26503126-28180227	HF				16.9838	3.4042	5.4387	3.7273	4.12	1.6296	OD
		3	28248757-29315930	NN				14.819	6.0387	8.8191	13.267	6.3335	8.9281	OD
	qGYP4.1	4	2255933-5307247	HF							22.0365	3.9611	10.8808	OD
		4	2255933-5307247	NN							3.5468	2.9852	2.0053	OD
	qGYP4.2	4	5111957-6692156	HF				29.1458	4.5633	9.6968				A
		4	5111957-5307247	NN				3.6458	2.8593	1.9891				A
	qGYP4.3	4	31448163-33765000	NN							11.2206	5.4615	6.4751	OD
	qGYP5	5	4578959-5986015	NN				4.33	2.993	1.43				A	GW5
	qGYP9	9	7519040-7891166	HF				9.1005	2.4572	2.9359	10.0166	2.6017	4.6853	OD
	qGYP10.1	10	94937-100797	NN							5.6021	2.0522	3.7886	OD
	qGYP10.2	10	17857988-18301439	HF				14.0023	-2.9604	4.8033				A
	qGYP10.3	10	18718071-18850536	HF				29.6084	4.3774	10.0322	5.3883	3.38	3.6417	OD	DTE1
		10	18976009-19112236	NN				5.7306	3.8735	3.1949	10.8773	5.6925	6.3952	OD
	qGYP10.4	10	20434654-20792875	NN				7.9261	-4.0339	2.6073				A
	qGYP11	11	8243782-9022284	HF				3.1834	1.4476	0.9837	5.4113	1.8837	2.3819	OD	SRS5
	qGYP12	12	1675882-2094887	HF							3.7059	-1.6086	2.5652	UD
a GL, grain length; GW, grain width; GLWR, grain length-width ratio; TGW, 1000-grain weight; GYP, grain yield per plant.
b The underlined markers are those closer to the true QTL positions.
c a represents the additive effect, estimated as the substitution effect of Q9311B allele by WSSM allele.
d Proportion of phenotypic variance explained by the given QTL.
e QTL effect (a + d) was estimated by (heterozygotes – homozygotes).
f A, additive; ID, incomplete-dominance; OD, overdominance; UD, underdominance.
