# Supplementary material for: Genetic dissection of grain traits and their corresponding heterosis in an elite hybrid
Source: Front Plant Sci. 2022 Oct 5;13:977349. doi: 10.3389/fpls.2022.977349 (PMC9581170; doi:10.3389/fpls.2022.977349)
Supplement: Supplementary file 5 [file Table_4.xlsx]

## Sheet: Sheet2
Supplementary Table 4 eQTL for grain shape and grain weight as well as grain yield traits in RILs in the two environments.
Traita	Env. b	Chr.	Position (cM)	Interval (bp)c	Chr.	Position (cM)	Interval (bp)	LOD	PVE (%)	Add1d	Add2	AddbyAdd
GL	HF	1	105	35832991-36011627	1	115	32270047-41365160	5.9244	3.1224	0.0321	-0.0843	0.0884
	HF	4	10	19962993-30642129	4	15	19962993-30642129	6.9478	6.6608	0.1157	-0.1241	0.1028
	HF	10	45	17584547-17682792	10	50	16768975-17584547	11.0736	5.171	0.1225	-0.0963	0.1274
	HF	11	10	9423621-27793778	11	15	9423621-27793778	5.5313	5.5446	0.1278	-0.1358	0.1021
	HF	9	40	17421207-17903734	11	35	9423621-27793778	5.3598	1.0539	0.012	0.0037	-0.052
	NN	1	130	41728692-43185350	1	1	41728692-43185350	6.2065	9.9905	-0.1035	0.0966	0.1053
	NN	4	20	19962993-30642129	4	4	29331563-30572141	6.9126	8.7256	0.1057	-0.091	0.1046
	NN	10	45	17584547-17682792	10	10	16768975-17584547	7.262	7.4434	0.1135	-0.0846	0.1116
	NN	8	40	24639010-25270058	12	12	22163667-22447769	5.2202	2.7622	-0.036	-0.0031	-0.0448
GW	HF	1	40	3958628-29988269	1	45	28193378-30214447	6.1221	2.5774	0.0331	-0.0399	-0.0501
	HF	2	155	8389827-10437396	2	160	8135122-8389827	6.3463	2.3639	-0.0646	0.0684	-0.067
	HF	4	20	19962993-30642129	4	30	29331563-30572141	7.8592	2.449	-0.0424	0.0401	-0.0365
	HF	5	55	18772849-21529083	5	65	21529083-27320573	5.3627	4.3379	-0.0954	0.0801	-0.0401
	HF	6	30	13584735-16793652	6	35	13674054-14874144	9.9385	2.1823	-0.0747	0.0744	-0.075
	HF	9	110	9322662-9459302	9	115	9459302-22407489	7.6855	2.5713	0.043	-0.0477	-0.0691
	HF	10	110	100797-444530	10	115	100797-444530	6.6454	1.6428	0.0806	-0.081	-0.0813
	HF	11	10	9423621-27793778	11	15	9423621-27793778	8.9146	2.8243	-0.0484	0.0475	-0.0524
	HF	12	5	27254623-27303890	12	10	27007607-27254623	10.7575	2.3335	-0.0679	0.0663	-0.0724
	NN	4	20	19962993-30642129	4	4	29331563-30572141	8.2018	5.9073	-0.0379	0.0334	-0.0365
	NN	3	70	23901880-24621460	4	4	1411427-4772247	5.1084	1.4451	-0.0053	0.0069	0.0174
	NN	5	90	27286039-28334780	5	5	28349165-28672187	6.1959	3.6534	-0.0435	0.0358	0.0499
	NN	5	85	27286039-28334780	6	6	12071149-12919155	5.7924	1.6334	-0.0103	0.0075	0.0197
	NN	9	110	9322662-9459302	9	9	9459302-22407489	6.5523	5.5207	0.0341	-0.0399	-0.0584
	NN	12	5	27254623-27303890	12	12	27007607-27254623	7.9358	5.154	-0.0649	0.0595	-0.0661
	NN	3	145	7469617-35385957	12	12	3634846-3753603	6.0504	1.34	-0.0022	0.0003	0.02
GLWR	HF	2	205	3196192-4711358	2	210	3179578-3196192	8.6879	3.3515	-0.1154	0.0971	-0.1136
	HF	3	40	11599823-14165596	3	45	14165596-15614227	6.7003	3.3933	0.1096	-0.1091	-0.1114
	HF	1	15	6172143-6663533	4	15	19962993-30642129	5.3114	1.8671	-0.0062	0.0254	0.0497
	HF	4	20	19962993-30642129	4	30	29331563-30572141	8.1523	4.7074	0.0808	-0.0789	0.0872
	HF	5	90	27286039-28334780	5	95	28349165-28672187	8.9276	3.1383	0.1299	-0.1207	-0.1221
	HF	4	90	5307247-6692156	6	130	1822809-29897280	5.3026	1.7836	0.0188	-0.0338	-0.049
	HF	6	50	20010528-20400347	9	40	17421207-17903734	6.4158	0.7907	0.0007	0.0113	-0.0345
	HF	8	140	4322932-16911718	9	85	3866696-5900690	5.1898	0.8061	-0.0057	-0.0097	0.0368
	HF	10	5	20434654-20792875	10	10	20001168-20900293	8.3223	2.2474	-0.1027	0.1074	-0.1069
	HF	12	20	26101180-26513858	12	25	24070744-25505322	6.7502	2.2837	0.072	-0.0708	-0.093
	NN	4	20	19962993-30642129	4	4	29331563-30572141	7.1515	2.9128	0.0801	-0.0756	0.0699
	NN	5	60	21529083-27320573	5	5	21529083-27320573	11.0268	6.1251	0.1609	-0.1614	0.0189
	NN	2	15	21949904-35880861	8	8	51679-496929	6.1635	1.7293	0.0314	0.008	0.0511
	NN	10	45	17584547-17682792	10	10	16768975-17584547	7.687	2.7706	0.088	-0.0668	0.0889
	NN	1	5	8331441-8979005	11	11	9423621-27793778	5.6199	2.5632	0.0057	0.0595	0.0446
	NN	2	95	33034282-33084470	11	11	9423621-27793778	5.0246	1.9096	0.0038	0.0497	0.0382
	NN	4	85	10019877-12661871	11	11	9423621-27793778	5.1025	2.214	-0.0026	0.0539	0.0408
	NN	8	45	25270058-25628754	11	11	9423621-27793778	5.0705	1.8362	-0.0057	0.0515	0.0407
	NN	12	5	27254623-27303890	12	12	27007607-27254623	7.7133	2.4006	0.1242	-0.1202	0.1321
	NN	8	130	906891-2019190	12	12	22163667-22447769	5.0461	0.8651	-0.0239	-0.0129	-0.0285
TGW	HF	10	110	100797-444530	10	115	100797-444530	6.1289	9.4064	2.3735	-2.3164	-2.265
	HF	9	55	14046728-14617481	11	20	9423621-27793778	5.1871	9.0383	0.1362	0.1857	-0.4397
	NN	1	120	32270047-41365160	1	1	41728692-43185350	20.2576	0.9269	-2.3029	2.2708	-2.133
	NN	2	155	8389827-10437396	2	2	8135122-8389827	23.7545	0.9346	-2.4538	2.6693	-2.6267
	NN	3	120	33259405-33474343	3	3	33474343-33693171	18.1217	0.9168	2.4018	-2.6044	-2.5186
	NN	4	55	34824492-35398774	4	4	13465193-35310316	8.0792	0.9048	-2.846	2.8522	-2.2906
	NN	5	70	21529083-27320573	5	5	27286039-28334780	18.5719	1.1576	-1.9164	2.1187	-3.0662
	NN	6	30	13584735-16793652	6	6	13674054-14874144	26.2959	0.8224	-3.0299	3.0962	-2.9294
	NN	7	75	3690095-6088484	7	7	1640079-3672714	20.1871	0.8989	2.6478	-2.6685	-2.8172
	NN	8	45	25270058-25628754	8	8	25628754-26143082	14.5499	0.7822	3.2078	-3.0766	-3.0672
	NN	9	110	9322662-9459302	9	9	9459302-22407489	24.8501	1.1885	1.4744	-1.7022	-3.0789
	NN	10	110	100797-444530	10	10	100797-444530	21.1337	0.7586	3.2588	-3.2339	-3.294
	NN	11	5	25289129-27793778	11	11	9423621-27793778	22.615	0.9173	-2.7978	2.7113	-2.5247
	NN	12	70	7921635-12305767	12	12	7630598-7709120	13.5409	0.6706	-3.3922	3.4311	-3.4611
GYP	HF	1	70	20608145-25718967	6	120	1822809-29897280	6.4138	1.8602	-0.3846	0.3131	0.741
	HF	8	40	24639010-25270058	8	45	25270058-25628754	5.0289	5.9825	1.391	-0.858	1.8418
	HF	9	5	21254336-21347264	9	55	14046728-14617481	5.5203	1.6568	0.0197	-0.0496	-0.7322
	HF	2	100	28772935-29483433	10	40	17584547-17682792	6.6079	1.7604	0.054	-0.0178	-0.7299
	HF	5	60	21529083-27320573	10	95	1215204-2743360	5.4298	1.7848	-0.0186	0.1429	0.7491
	HF	1	120	32270047-41365160	11	105	194381-305050	7.4943	1.8133	0.107	0.1551	-0.7531
	NN	1	85	20738654-22185305	1	1	22185305-36287282	12.6254	1.9825	4.9109	-4.6993	-5.5208
	NN	2	30	21949904-35880861	2	2	21885079-21904598	7.4962	1.8213	-4.9816	5.0394	-5.1967
	NN	3	50	14165596-15614227	3	3	15614227-21637320	10.7329	1.9843	-4.6394	4.4019	-4.9472
	NN	4	55	34824492-35398774	4	4	13465193-35310316	5.4797	1.7841	-4.6542	4.3478	-4.3473
	NN	5	90	27286039-28334780	5	5	28349165-28672187	12.6549	1.8479	5.0439	-4.8476	-4.7621
	NN	6	30	13584735-16793652	6	6	13674054-14874144	11.7495	1.7842	-6.8909	6.8447	-5.5429
	NN	9	130	9459302-22407489	9	9	9459302-22407489	6.9563	2.1785	3.6093	-2.8414	-3.3565
	NN	11	80	20683795-23128535	11	11	20683795-23128535	7.0497	1.9602	-4.4768	4.1887	-4.1872
a GL, grain length; GW, grain width; GLWR, grain length-width ratio; TGW, 1000-grain weight; GYP, grain yield per plant.
b HF, Hefei; NN, Nanning.
c The underlined interval represents the M-QTL involved.
d Add1 and Add2 are the main effects of the loci 1 and loci 2. AddbyAdd is the epistatic effect between loci 1 and loci 2. AddbyAdd value implies that the two-locus genotypes being the same as those in Quan 9311B or WSSM parent take the positive effects, while the two-locus genotypes of recombination between the two parents take the negative effects. The case of negative AddbyAdd values is just t…
