# Supplementary material for: Genetic dissection of grain traits and their corresponding heterosis in an elite hybrid
Source: Front Plant Sci. 2022 Oct 5;13:977349. doi: 10.3389/fpls.2022.977349 (PMC9581170; doi:10.3389/fpls.2022.977349)
Supplement: Supplementary file 6 [file Table_5.xlsx]

## Sheet: Sheet4
Supplementary Table 5 eQTL for grain shape and grain weight as well as grain yield traits in BC1F1s and the corresponding HMPs in the two environments.
Traita	Env.b	Chr.	Position (cM)	Interval (bp)c	Chr.	Position (cM)	Interval (bp)	BC1F1s					BC1F1s HMP (%)
								LOD	PVE (%)	Add1d	Add2	AddbyAdd	LOD	PVE (%)	Add1	Add2	AddbyAdd
GL	HF	1	45	32270047-41365160	1	70	22185305-36287282	5.2908	3.6513	-0.0118	0.1859	0.2006
	HF	2	85	6831023-7501363	2	90	6831023-7501363	9.9393	4.8426	-0.0754	0.3217	0.2625
	HF	2	285	22572227-22716606	2	290	21734265-22572227						9.6965	5.8978	-0.0413	-0.479	-0.4892
	HF	3	105	8196070-9478633	3	115	8196070-26716286						7.8922	5.1239	0.0816	0.3167	0.3755
	HF	1	240	6387691-8979005	3	125	8196070-26716286						6.6857	2.9309	0.0802	0.151	0.1931
	HF	3	150	26503126-28180227	3	160	28248757-29315930	8.1007	4.7751	-0.2722	-0.0266	-0.2775
	HF	1	70	22185305-36287282	3	305	2922849-4652930	5.2031	1.1624	0.0534	0.0666	0.1257
	HF	4	185	219768-1443646	4	190	1411427-4772247	6.0347	3.9069	0.1271	0.2211	0.3335
	HF	3	265	7469617-35385957	5	100	18772849-21529083	5.3839	1.6496	-0.0584	-0.1115	-0.1716
	HF	1	145	25718967-28193378	6	0	5575897-5691753						5.2553	2.0346	0.0631	0.1337	0.1277
	HF	3	140	26460057-26503126	6	25	3513202-3781125	7.0121	1.1769	0.0567	0.0673	0.1251
	HF	2	215	24773729-35113637	6	35	1822809-2766134						7.0976	2.5182	-0.055	-0.1665	-0.1954
	HF	5	50	1910293-3122619	6	135	25234471-25718152	6.5659	4.5822	0.0824	0.1611	0.1365
	HF	6	275	12071149-12919155	6	280	11170411-12071149						5.2391	2.7562	0.0085	0.3274	0.3397
	HF	5	135	27286039-28334780	7	0	29556018-29566093	5.2269	1.7509	-0.0074	-0.045	-0.1106
	HF	7	60	26527934-28324762	7	70	22056455-26044575	6.926	3.5162	-0.0567	-0.2591	-0.2692
	HF	6	240	13674054-14874144	7	95	18464713-21054353	5.9341	1.2251	0.0722	0.0693	0.1183
	HF	7	30	26527934-28324762	8	100	23670942-24254958	5.9982	1.5386	-0.0457	-0.0804	-0.1289
	HF	7	20	28324762-28552641	8	120	23069303-23593702						5.0572	0.973	-0.0499	-0.0576	-0.1202
	HF	8	135	21218225-21631309	8	230	8118287-19532162	5.8208	1.2155	0.0578	0.0465	0.1205
	HF	6	175	22081888-22943744	8	235	8118287-19532162	5.7336	1.7075	-0.0869	-0.0918	-0.1415
	HF	5	185	29048746-29545102	9	160	14992918-15267430	5.3356	21.0587	-0.0222	-0.2927	-0.1174
	HF	2	210	24773729-35113637	10	15	18631316-18642323	6.1379	1.2927	-0.0651	-0.0646	-0.1319
	HF	3	80	11599823-12458442	10	15	18631316-18642323	5.7799	1.0418	-0.0677	-0.0569	-0.1108
	HF	8	35	856107-27668336	10	20	18718071-18850536	5.1826	1.1914	-0.0338	-0.045	-0.1146
	HF	6	270	12714213-17077761	10	30	19112236-19307415	6.1645	1.1962	-0.0395	-0.037	-0.1165
	HF	10	160	13658883-14876073	10	180	14549359-16768975						6.6111	2.5833	-0.2159	-0.0123	-0.2258
	HF	3	120	8196070-26716286	12	55	24070744-25505322						5.0624	2.5033	0.1384	0.0739	0.1739
	HF	10	235	1000086-22997462	12	60	22710855-24045274	5.2169	1.7653	-0.098	-0.0642	-0.1383
	HF	3	125	8196070-26716286	12	125	7921635-12305767	5.4187	1.4325	-0.0661	-0.066	-0.1356
	NN	1	25	41728692-43185350	1	30	41728692-43185350	9.5342	4.7289	0.5133	-0.0168	0.4956
	NN	1	140	20608145-25718967	1	145	25718967-28193378						11.6042	1.7409	0.3751	0.8952	1.261
	NN	1	250	6387691-8979005	2	165	19355790-20182213	5.5983	3.5311	-0.1595	-0.1036	-0.1343
	NN	2	335	21949904-35880861	2	340	21949904-35880861	7.9158	5.0407	0.4424	-0.0072	0.456	15.0747	2.8057	0.5947	-0.0301	0.5548
	NN	3	105	8196070-9478633	3	110	8196070-26716286						9.271	1.5619	-0.0079	0.5204	0.5043
	NN	2	95	8135122-8389827	3	140	26460057-26503126						6.581	0.3382	0.0888	0.0711	0.1472
	NN	3	150	26503126-28180227	3	160	28248757-29315930	5.4923	2.7862	-0.238	-0.0243	-0.249
	NN	4	35	19962993-30642129	4	45	19962993-30642129						11.3622	2.5658	0.606	-0.0458	0.5401
	NN	4	95	35310316-35398774	4	100	14453617-35310316	7.5048	2.3366	-0.036	0.8797	0.8456
	NN	2	95	8135122-8389827	4	190	1411427-4772247	5.8022	4.9291	-0.0903	0.0683	-0.1366
	NN	3	255	7469617-35385957	5	100	18772849-21529083	7.0985	1.1781	-0.0789	-0.0818	-0.1658
	NN	5	105	21529083-27320573	5	115	21529083-27320573	9.5024	4.6403	0.7219	-0.1165	0.6114	9.2505	2.6469	0.6257	-0.1076	0.4946
	NN	3	140	26460057-26503126	6	30	2855669-2926823	5.3035	0.8696	0.0594	0.0434	0.123
	NN	6	70	1526538-29897280	6	75	1526538-29897280						11.8051	2.0017	0.7368	-0.0948	0.6192
	NN	6	90	27967268-29184407	6	95	27875114-27967268	7.8943	4.1579	0.0015	0.9401	0.8681
	NN	2	150	17308584-17484918	6	170	22081888-22943744	5.2781	0.7351	-0.0803	-0.0481	-0.1215
	NN	1	55	32270047-41365160	6	220	19737618-19783163						5.7546	0.3406	0.0572	0.0598	0.1442
	NN	3	95	10292291-11699307	6	295	9190930-9263486						7.0402	0.4238	0.0665	0.0982	0.1591
	NN	7	55	26527934-28324762	7	60	26527934-28324762						13.2639	2.245	0.6707	0.0362	0.6956
	NN	3	145	26503126-28180227	7	90	18464713-21054353	5.5392	1.3192	0.0707	0.0628	0.1605
	NN	6	35	1822809-2766134	8	10	51679-496929	5.8382	1.4341	-0.1276	-0.0415	-0.1509
	NN	6	130	25718152-25789329	8	90	24639010-25270058						6.2327	0.3288	0.0748	0.0735	0.1469
	NN	1	245	6387691-8979005	8	235	8118287-19532162						5.3558	0.4028	-0.1071	-0.0855	-0.168
	NN	9	5	22082886-22445666	9	15	9459302-22407489	7.026	4.6173	-0.1072	0.6062	0.4987
	NN	9	10	9459302-22407489	9	20	9459302-22407489						9.7531	3.0972	-0.1651	0.6031	0.4232
	NN	3	155	26503126-28180227	9	120	11661026-11779486						6.7828	0.3695	-0.0896	-0.0589	-0.1616
	NN	2	185	21457944-22074333	9	125	11920888-12263316	5.6643	0.9681	-0.0828	-0.075	-0.1419
	NN	2	125	10010654-10858501	9	165	15781382-16403633						5.3137	0.3015	-0.0619	-0.081	-0.1374
	NN	5	155	27286039-28334780	9	165	15781382-16403633						6.0125	0.406	0.1	0.0676	0.1548
	NN	6	295	9190930-9263486	9	215	19861263-21026256						9.5948	0.6794	0.1222	0.0729	0.2024
	NN	6	210	20010528-20400347	10	60	20271867-20434654						5.4396	0.3472	0.0589	0.0929	0.1424
	NN	7	0	29556018-29566093	10	70	20792875-20900293						6.0197	0.3424	0.0863	0.1012	0.1393
	NN	10	245	1000086-22997462	10	250	1000086-22997462						9.9098	2.7579	-0.0565	0.5552	0.4664
	NN	8	225	6161997-8390973	11	65	686472-739296						5.3052	0.2886	-0.0808	-0.0717	-0.1516
	NN	6	275	12071149-12919155	11	175	17985037-18520372						5.4645	0.3547	0.0941	0.071	0.1578
	NN	8	65	25270058-25628754	11	200	9423621-27793778	5.281	0.8926	0.0777	0.0758	0.1252
	NN	11	200	9423621-27793778	11	210	9423621-27793778	6.5497	5.6412	0.3801	-0.068	0.3386	13.9573	3.2929	0.5056	-0.0868	0.46
	NN	12	30	26698650-27007607	12	35	26101180-26513858	5.6889	1.4735	-0.0267	1.227	1.1874
	NN	3	135	8196070-26716286	12	125	7921635-12305767	6.3113	2.4842	0.0263	-0.0665	-0.1316
GW	HF	1	220	3958628-5398321	1	235	6463296-6583687	5.059	0.1422	0.0293	0.0197	0.0508
	HF	2	85	6831023-7501363	2	135	11357264-12045194						6.4843	1.6067	0.0464	0.0183	0.0568
	HF	1	205	5236643-6172143	3	300	2922849-4652930	5.3998	0.3704	-0.0213	0.0072	-0.0326
	HF	3	10	21082861-23353421	3	300	2922849-4652930	5.7008	0.3627	-0.017	0.0051	-0.0335
	HF	1	170	8331441-30214447	4	60	31448163-33765000	13.2455	4.8161	0.067	0.1053	0.066
	HF	2	15	3196192-4542938	4	60	31448163-33765000	13.9528	4.8065	0.0486	0.1244	0.0684
	HF	3	55	8603939-14165596	4	60	31448163-33765000	13.8262	5.0647	0.0739	0.1063	0.0699
	HF	4	60	31448163-33765000	4	145	6382346-10019877	16.5398	4.6953	0.1181	0.0548	0.0736
	HF	5	5	411095-1146334	5	35	1115776-1900860	6.4403	0.2369	-0.0075	-0.0506	-0.0588
	HF	3	255	7469617-35385957	5	90	11692959-18113231	7.4281	0.3075	0.0149	0.0089	0.0434
	HF	5	125	21529083-27320573	5	140	27286039-28334780						5.7581	4.5062	-0.0124	-0.0937	-0.1072
	HF	4	55	31448163-33765000	5	170	28487243-28940141	9.6315	2.6595	0.0328	-0.0507	-0.065
	HF	4	60	31448163-33765000	6	45	486085-825521	10.778	4.7852	0.1001	0.0681	0.0606
	HF	3	300	2922849-4652930	6	155	24574396-26159547	6.8369	0.4168	0.0017	-0.0204	-0.0393
	HF	6	200	20712608-21090109	6	205	20522130-20712608						5.1779	1.7703	0.0055	-0.1222	-0.117
	HF	4	55	31448163-33765000	7	105	17198555-17826563	10.729	2.6237	0.0334	-0.045	-0.0642
	HF	1	110	20738654-22185305	8	45	27479062-27668336	5.2482	0.1567	0.0227	0.014	0.0335
	HF	4	60	31448163-33765000	8	60	25270058-25628754	11.3804	4.6401	0.1206	0.0383	0.0582
	HF	8	110	23670942-24254958	8	120	23069303-23593702						6.0124	9.6794	-0.0082	-0.0156	-0.0912
	HF	7	150	1640079-3672714	8	125	23069303-23593702	5.397	0.1441	0.0205	0.0111	0.0351
	HF	8	155	16911718-20945056	8	175	16237710-16911718	5.3814	0.2514	0.0229	0.0391	0.0627
	HF	4	55	31448163-33765000	9	110	8066658-10203805	12.2159	2.7098	0.0981	0.0486	0.0681
	HF	3	95	10292291-11699307	9	115	8066658-10203805	6.4803	0.1615	0.018	0.0169	0.0372
	HF	6	145	25182993-26303837	9	115	8066658-10203805	6.7993	0.1654	0.0226	0.017	0.0391
	HF	2	125	10010654-10858501	9	175	16980037-17421207	7.3102	0.175	0.0176	0.0187	0.0378
	HF	9	115	8066658-10203805	9	225	20787543-21059594	7.416	0.1779	0.0183	0.0188	0.0389
	HF	3	300	2922849-4652930	10	0	17682792-17857988	7.0951	0.3897	0.0407	0.0156	0.0371
	HF	5	75	5940163-11692959	10	0	17682792-17857988	6.041	0.1644	0.0173	0.0115	0.0352
	HF	2	235	35567756-35705713	10	130	12015873-12940631	6.6443	0.1596	-0.0193	-0.0168	-0.0366
	HF	4	60	31448163-33765000	10	165	15670942-15918244	12.787	4.6662	0.1104	0.0572	0.0641
	HF	9	125	11920888-12263316	11	25	5073207-5137231	5.1138	0.1402	0.0141	0.0191	0.0341
	HF	2	45	5207171-5237732	11	40	3385345-3668116						5.6148	0.7317	0.0208	0.0194	0.0385
	HF	4	60	31448163-33765000	11	45	2536922-2738439	15.8978	4.7775	0.1153	0.0609	0.0738
	HF	6	115	26634857-26659966	11	85	194381-305050	5.2385	0.1306	0.0155	0.0189	0.0322
	HF	5	30	919592-1313974	11	100	305050-21284892	5.9777	0.1702	-0.016	-0.0141	-0.0388
	HF	4	60	31448163-33765000	12	65	22710855-24045274	13.6731	4.7417	0.1133	0.0611	0.0685
	NN	1	170	8331441-30214447	1	175	8331441-30214447	5.671	2.5582	0.0867	0.0104	0.1013
	NN	2	325	21885079-21904598	2	330	21885079-21904598	5.7188	2.0209	0.0088	0.0787	0.0833
	NN	1	55	32270047-41365160	3	195	32017648-32710290						5.2284	2.2412	-0.0195	-0.0205	-0.0373
	NN	3	185	31725194-31767761	4	50	29331563-30572141	5.4829	1.3083	-0.0121	-0.0179	-0.0292
	NN	2	250	32723403-33054175	4	80	31448163-33765000	6.5067	2.8386	0.012	0.0311	0.032
	NN	4	80	31448163-33765000	4	190	1411427-4772247	5.0947	3.8899	0.0334	0.0011	0.033
	NN	3	65	8603939-8837821	5	20	1156300-1190748	5.7142	1.1564	-0.0142	-0.0128	-0.0281
	NN	4	75	31448163-33765000	5	20	1156300-1190748	6.3098	3.995	0.0019	-0.0083	-0.0316
	NN	4	80	31448163-33765000	6	115	26634857-26659966	7.6036	2.932	0.0288	0.0188	0.0331
	NN	6	75	1526538-29897280	6	120	25755113-26442731	5.4973	1.4368	0.0087	0.019	0.0289
	NN	3	145	26503126-28180227	6	265	17003636-17593663						5.671	3.8555	-0.0317	-0.0255	-0.0477
	NN	3	0	24621460-25003873	6	285	9263486-10844016	5.2368	1.1097	-0.0148	-0.0147	-0.0263
	NN	2	190	22102488-22215072	7	5	29242089-29247838	5.8952	1.1564	0.0142	0.0142	0.0281
	NN	4	80	31448163-33765000	7	75	22056455-26044575	6.7669	3.2007	-0.0014	-0.0125	-0.0343
	NN	3	210	32513510-33194541	7	105	17198555-17826563	5.0782	1.1798	-0.0114	-0.0152	-0.027
	NN	8	145	16911718-20945056	8	150	16911718-20945056	5.2291	3.7147	0.0298	0.0792	0.105
	NN	6	120	25755113-26442731	8	245	8118287-19532162	5.045	1.1214	0.018	0.012	0.027
	NN	3	300	2922849-4652930	9	170	16403633-16980037						5.4982	2.154	-0.0185	-0.0171	-0.0369
	NN	2	370	21949904-35880861	10	145	12989338-13658883	6.2505	1.6938	-0.0217	-0.0205	-0.0334
	NN	10	245	1000086-22997462	10	270	100797-444530	5.9749	2.9086	0.0064	0.0494	0.0578
	NN	5	15	411095-1146334	11	0	3857376-4326038	5.4059	1.1214	-0.014	-0.0144	-0.0272
	NN	6	120	25755113-26442731	11	60	739296-1240063	5.4874	1.2499	0.0177	0.0122	0.028
	NN	4	80	31448163-33765000	11	200	9423621-27793778	6.0905	3.0138	0.002	-0.0077	-0.0305
	NN	3	125	8196070-26716286	11	215	9423621-27793778	8.8564	4.8594	-0.0189	-0.022	-0.0553
	NN	6	35	1822809-2766134	11	220	9423621-27793778						5.2526	4.8305	-0.0274	-0.0319	-0.0516
	NN	2	185	21457944-22074333	12	135	7630598-7709120	5.2348	1.1448	0.0161	0.0111	0.027
GLWR	HF	1	170	8331441-30214447	1	175	8331441-30214447						5.5723	0.7637	0.3945	0.0009	0.4019
	HF	2	55	5798921-6791027	2	65	6259006-6587377	6.9084	3.1448	-0.2287	0.0216	-0.2051
	HF	2	120	8389827-10437396	2	130	10858501-11357264						10.5306	1.2739	-0.2816	-0.0183	-0.2862
	HF	3	70	9270240-12647152	3	75	12133472-12647152	6.0603	8.8026	-0.0132	-0.1377	-0.2343
	HF	3	130	8196070-26716286	3	135	8196070-26716286						19.5833	4.4941	-0.3931	0.2809	-0.102
	HF	1	70	22185305-36287282	3	305	2922849-4652930	6.0892	1.4998	0.0345	0.0391	0.0816
	HF	4	20	19962993-30642129	4	25	19962993-30642129						6.3222	4.2735	-0.3181	0.1263	-0.1897
	HF	1	55	32270047-41365160	4	30	19962993-30642129						5.2702	0.5951	0.0374	0.0817	0.118
	HF	2	325	21885079-21904598	4	195	1411427-4772247	5.3232	7.3863	-0.0489	0.0425	-0.0721
	HF	3	255	7469617-35385957	5	100	18772849-21529083	5.986	1.3654	-0.0352	-0.047	-0.0871
	HF	5	125	21529083-27320573	5	130	21529083-27320573	6.3449	8.7118	-0.2257	0.1459	-0.0835	6.9209	3.0715	-0.3858	0.1426	-0.2524
	HF	6	180	22081888-22943744	6	185	21167583-21614166
	HF	3	65	8603939-8837821	6	290	9190930-9263486						5.4062	1.3337	-0.3067	-0.0398	-0.3337
	HF	3	110	8196070-26716286	6	290	9190930-9263486	5.243	3.9292	0.0854	0.0628	0.0768	5.2328	0.5816	0.0281	0.0724	0.0882
	HF	7	55	26527934-28324762	7	60	26527934-28324762						10.4709	2.1773	-0.013	-0.4346	-0.4514
	HF	3	140	26460057-26503126	7	100	17826563-18479190	6.3528	1.1984	0.0391	0.0386	0.0752
	HF	8	165	16911718-20945056	8	175	16237710-16911718	5.1589	3.5951	-0.0773	-0.1536	-0.2449	9.947	2.1779	-0.3884	-0.3963	-0.7861
	HF	9	40	9459302-22407489	9	45	9459302-22407489						11.6189	2.6926	-0.3584	-0.0294	-0.3881
	HF	2	295	21734265-22572227	9	115	8066658-10203805						5.2456	0.5297	-0.0742	-0.0472	-0.0981
	HF	3	210	32513510-33194541	9	115	8066658-10203805	6.9881	1.409	-0.0391	-0.0425	-0.0783
	HF	6	145	25182993-26303837	9	115	8066658-10203805	5.8165	1.1875	-0.0336	-0.0407	-0.0745
	HF	8	200	4322932-5464996	9	120	11661026-11779486						5.3061	0.2946	-0.0378	-0.0339	-0.0835
	HF	2	180	21225043-21457944	9	125	11920888-12263316	7.1973	1.6124	-0.052	-0.0408	-0.0878
	HF	2	375	21949904-35880861	10	105	1215204-2743360	5.4749	1.2456	0.038	0.0303	0.0714
	HF	2	260	28175466-28772935	10	160	13658883-14876073						5.3999	0.3819	-0.031	-0.0664	-0.0943
	HF	3	165	28254433-29064993	10	160	13658883-14876073						5.1277	0.3765	-0.0387	-0.0721	-0.0959
	HF	5	145	27286039-28334780	10	230	1000086-22997462						5.3677	0.6562	0.0841	0.0477	0.1096
	HF	10	220	22819400-22997462	10	230	1000086-22997462						6.0443	2.0621	0.0623	0.287	0.3379
	HF	3	85	10949519-11699307	10	240	1000086-22997462	5.5253	1.8593	-0.0475	-0.0569	-0.0828
	HF	10	260	525958-1000086	10	270	100797-444530	7.105	1.2746	-0.0172	-0.2732	-0.2889
	HF	2	85	6831023-7501363	11	50	2536922-2738439						5.9062	0.6368	-0.086	-0.0455	-0.105
	HF	3	110	8196070-26716286	11	55	1859333-1936207	5.9507	3.6932	0.0078	-0.0442	-0.0827
	HF	6	170	22081888-22943744	11	60	739296-1240063	7.1412	1.3473	-0.0456	-0.0455	-0.0834
	HF	9	215	19861263-21026256	11	60	739296-1240063	5.2243	6.286	-0.1114	-0.038	-0.0718
	HF	11	240	9423621-27793778	11	245	25289129-27793778						8.9707	3.0082	-0.3311	-0.3706	-0.7089
	HF	2	220	35242169-35334956	12	40	25920652-26101180	5.0023	1.0204	-0.0206	-0.0428	-0.0663
	HF	12	105	15262097-21253089	12	110	15262097-21253089						5.2729	1.3936	0.0033	-0.3623	-0.3605
	HF	3	140	26460057-26503126	12	125	7921635-12305767	5.9312	1.1003	-0.0285	-0.0309	-0.0677
	NN	1	170	8331441-30214447	1	175	8331441-30214447	5.8567	1.7377	-0.261	-0.0315	-0.297
	NN	2	55	5798921-6791027	2	60	6716992-6791027	5.6386	1.7509	0.1649	0.0667	0.2166
	NN	2	80	6831023-7501363	2	270	26343570-26663354						5.1797	0.5376	-0.0587	-0.0384	-0.1006
	NN	1	195	6663533-6704187	3	20	17159454-22267255						5.0438	0.4902	-0.0309	-0.0785	-0.0977
	NN	3	105	8196070-9478633	3	110	8196070-26716286						11.5906	2.7998	0.0092	0.3703	0.3855
	NN	1	70	22185305-36287282	3	305	2922849-4652930	5.4306	1.0567	0.0329	0.0581	0.0851
	NN	4	35	19962993-30642129	4	45	19962993-30642129						8.7408	3.6023	0.4	0.003	0.3985
	NN	2	105	8135122-8389827	4	190	1411427-4772247	5.1903	4.9824	-0.0891	0.0385	-0.0853
	NN	3	250	35168425-35294108	5	90	11692959-18113231	6.0427	1.0545	-0.0534	-0.0264	-0.0869
	NN	4	0	18979922-19563980	5	135	27286039-28334780	6.1924	6.1863	0.045	0.1345	0.0903
	NN	5	130	21529083-27320573	5	140	27286039-28334780						7.7165	3.0599	0.0411	0.2959	0.332
	NN	5	135	27286039-28334780	5	175	29012546-29048746	11.5497	7.6801	0.1403	0.1015	0.1206
	NN	4	155	5111957-6692156	6	115	26634857-26659966	5.9155	0.8502	-0.0367	-0.0467	-0.0745
	NN	6	110	26829535-27705641	6	280	11170411-12071149	5.4724	0.982	0.0268	0.0424	0.0776
	NN	6	275	12071149-12919155	6	280	11170411-12071149						12.4194	2.2411	0.0371	0.3155	0.3659
	NN	3	100	9553187-9827520	6	295	9190930-9263486						8.0913	1.1144	0.0328	0.0877	0.1102
	NN	1	70	22185305-36287282	7	10	29011661-29025685						5.396	0.498	0.0463	0.0568	0.0933
	NN	7	55	26527934-28324762	7	60	26527934-28324762						10.8315	3.1091	0.4539	0.0241	0.4619
	NN	3	180	31325921-31526602	7	90	18464713-21054353	6.1013	1.0501	0.0337	0.0417	0.085
	NN	5	135	27286039-28334780	8	105	23670942-24254958	5.9095	6.3774	0.137	0.0611	0.093
	NN	4	190	1411427-4772247	8	125	23069303-23593702	6.401	5.0373	0.1346	0.0465	0.09
	NN	8	120	23069303-23593702	8	140	20945056-21218225						5.2694	0.5675	0.0734	0.0336	0.1134
	NN	2	205	24773729-35113637	9	75	8603014-9634476						5.0236	0.5322	-0.0635	-0.0499	-0.1152
	NN	5	155	27286039-28334780	9	175	16980037-17421207						5.5438	0.558	0.0574	0.0406	0.0973
	NN	3	290	5777776-7895120	9	215	19861263-21026256						6.998	0.7504	0.0597	0.0398	0.113
	NN	6	295	9190930-9263486	9	215	19861263-21026256						9.6243	1.4315	0.0986	0.041	0.1337
	NN	3	170	29927565-30003190	10	75	1546768-20900293	5.038	1.0984	0.0333	0.0599	0.0759
	NN	2	370	21949904-35880861	10	150	12989338-13658883	5.2384	1.0501	0.0483	0.0513	0.0858
	NN	3	275	7469617-35385957	10	190	14739603-21884416						5.4188	0.656	0.0662	0.0538	0.1051
	NN	10	225	1000086-22997462	10	230	1000086-22997462						7.6623	4.3517	-0.0499	0.3696	0.3026
	NN	10	260	525958-1000086	10	270	100797-444530	5.3574	0.7293	-0.0175	-0.2449	-0.2684
	NN	1	240	6387691-8979005	11	65	686472-739296						5.0081	0.4217	-0.0463	-0.0544	-0.0996
	NN	6	275	12071149-12919155	11	170	18981895-19709715						5.5295	0.6737	0.0463	0.0572	0.1152
	NN	3	120	8196070-26716286	11	190	9022284-16991935						5.0776	1.3564	0.0232	0.0978	0.1112
	NN	4	85	34824492-35398774	11	195	8243782-9022284	6.1815	0.9952	0.0268	0.0433	0.0823
	NN	11	200	9423621-27793778	11	210	9423621-27793778	5.3126	4.8813	0.2141	-0.0234	0.1998
	NN	4	95	35310316-35398774	11	215	9423621-27793778						6.1909	1.0204	0.0597	0.0799	0.1335
	NN	3	140	26460057-26503126	11	220	9423621-27793778	5.4769	1.3445	0.0446	0.0513	0.0975
	NN	2	295	21734265-22572227	12	135	7630598-7709120	5.0778	0.8919	-0.0452	-0.0394	-0.0787
	NN	10	70	20792875-20900293	12	125	7921635-12305767						5.2559	0.444	0.0468	0.0403	0.0874
	NN	5	135	27286039-28334780	12	155	4796480-4818369	10.627	7.1507	0.1614	0.0548	0.1229
TGW	HF	1	30	41728692-43185350	1	35	41698428-41728692	25.7308	3.3353	-0.7404	-8.5744	-9.4081	27.2575	1.7598	0.3041	-8.3152	-8.2193
	HF	2	335	21949904-35880861	2	340	21949904-35880861	26.0428	4.3207	-7.8787	-0.1497	-8.147	32.6374	2.2691	-8.1435	0.1208	-8.3605
	HF	3	130	8196070-26716286	3	135	8196070-26716286						30.1152	2.1173	-9.1549	-0.2277	-9.1241
	HF	3	275	7469617-35385957	3	280	7469617-35385957	7.6068	1.7745	0.7228	-10.0733	-9.2967
	HF	1	245	6387691-8979005	3	325	2115174-2154645						5.9832	0.2822	-0.4367	-0.7114	-1.2918
	HF	4	35	19962993-30642129	4	45	19962993-30642129						38.7749	3.7566	5.3097	-8.6078	-3.0923
	HF	4	95	35310316-35398774	4	100	14453617-35310316	23.1796	2.285	-0.4601	-11.9231	-12.2217
	HF	5	100	18772849-21529083	5	105	21529083-27320573						25.7631	2.1154	-7.5186	-8.7722	-16.3432
	HF	5	105	21529083-27320573	5	110	21529083-27320573	32.3835	4.146	-8.2392	-0.0475	-8.2708
	HF	6	135	25234471-25718152	6	140	25182993-26303837						5.3048	0.4794	-0.4568	6.7829	6.4426
	HF	6	180	22081888-22943744	6	185	21167583-21614166	5.685	0.9531	-0.348	-4.2779	-4.6031
	HF	7	55	26527934-28324762	7	60	26527934-28324762	33.6547	4.0006	-0.3521	-8.6247	-9.0725	35.7985	2.1261	-0.269	-8.785	-9.1916
	HF	3	320	2516859-2922849	8	15	686288-759897						5.248	0.421	0.0585	-0.617	-1.1264
	HF	8	115	23670942-24254958	8	120	23069303-23593702	15.2717	1.9083	-8.6631	0.4304	-8.1642	13.9902	0.9198	-8.7665	0.5886	-8.1379
	HF	9	5	22082886-22445666	9	10	9459302-22407489						6.5458	0.8419	0.3422	-9.4491	-9.0358
	HF	2	160	18537053-19162724	9	175	16980037-17421207						5.0286	0.208	0.4439	0.6208	1.1174
	HF	6	155	24574396-26159547	10	15	18631316-18642323	5.2377	1.1771	-0.4439	0.0967	-1.2517
	HF	1	180	8331441-30214447	10	25	18976009-19112236						8.764	0.5016	-0.3198	-0.743	-1.6224
	HF	2	225	35263294-35567756	10	25	18976009-19112236	5.0669	0.4606	-0.536	-0.57	-1.2071
	HF	3	50	14165596-15614227	10	25	18976009-19112236	5.1323	0.413	-0.4881	-0.5166	-1.1256	5.7189	0.229	-0.4135	-0.5396	-1.2113
	HF	10	30	19112236-19307415	10	35	19201583-19364008	8.3467	1.063	-13.9983	-0.363	-14.3893
	HF	2	240	33034282-35705713	10	100	1215204-2743360						5.5854	0.2974	-0.2336	-0.3456	-1.2285
	HF	9	240	21254336-21347264	10	125	11543109-11796227						7.9453	0.4489	-0.5266	-0.7691	-1.6613
	HF	10	220	22819400-22997462	10	225	1000086-22997462						26.681	2.0929	-3.5218	-9.1808	-12.7765
	HF	3	325	2115174-2154645	11	15	5565444-5889439						5.233	0.1883	-0.6362	-0.5208	-1.1082
	HF	1	45	32270047-41365160	11	50	2536922-2738439						5.2809	0.2545	-0.646	-0.5222	-1.2445
	HF	10	10	18301439-18486477	11	50	2536922-2738439	5.9533	0.4593	-0.5195	-0.5884	-1.1526
	HF	10	125	11543109-11796227	11	85	194381-305050						7.6392	0.3143	-0.5538	-0.5842	-1.5384
	HF	2	225	35263294-35567756	11	225	9423621-27793778						5.0081	0.3652	-0.5573	-0.8104	-1.5034
	HF	11	240	9423621-27793778	11	250	25289129-27793778	22.7863	3.8195	-0.8093	-7.9222	-8.7963	24.1753	1.8476	-0.1271	-8.0438	-8.2056
	HF	3	320	2516859-2922849	12	15	27254623-27303890						6.0403	0.4624	-0.0796	-0.348	-1.1972
	HF	5	150	27286039-28334780	12	50	24070744-25505322						5.4929	0.3267	-0.8311	-0.6296	-1.4375
	HF	6	265	17003636-17593663	12	60	22710855-24045274						5.0491	0.2071	-0.6157	-0.4338	-1.1256
	HF	10	125	11543109-11796227	12	60	22710855-24045274						6.4285	0.2749	-0.623	-0.487	-1.3259
	NN	1	5	41728692-43185350	1	10	41728692-43185350	53.8331	2.4116	-17.8178	-0.6357	-18.5195	39.7218	2.6793	-16.9147	-0.5913	-17.4515
	NN	2	310	21734265-22572227	2	315	21734265-22572227	43.5337	2.284	-0.0306	-19.2196	-19.2117
	NN	2	285	22572227-22716606	2	290	21734265-22572227						21.7775	1.5568	-24.5498	-0.8743	-25.2556
	NN	3	130	8196070-26716286	3	135	8196070-26716286	56.339	2.3837	-19.3329	-0.0001	-18.6341
	NN	3	285	5777776-7895120	3	290	5777776-7895120						17.4644	1.115	-0.3074	-17.9123	-18.2026
	NN	4	15	19962993-30642129	4	20	19962993-30642129						32.5933	2.9153	1.3575	-15.0205	-13.7844
	NN	4	100	14453617-35310316	4	110	14453617-35310316	45.9244	2.5405	1.6383	-17.9217	-15.7006
	NN	5	120	21529083-27320573	5	130	21529083-27320573	54.7014	2.4756	-16.1958	0.3616	-15.8088	41.1228	2.8246	-15.7634	0.2789	-15.524
	NN	3	80	11599823-12458442	6	25	3513202-3781125	6.6628	0.2228	-1.1147	-2.231	-2.8864
	NN	6	60	1526538-29897280	6	75	1526538-29897280	51.9166	2.4275	-17.2128	0.4413	-16.5911	45.3303	2.7038	-17.0308	0.4586	-16.1707
	NN	3	140	26460057-26503126	6	225	13161181-19318794						6.67	0.2429	-1.3629	-1.4608	-2.8543
	NN	7	135	1640079-3672714	7	140	1640079-3672714	10.6342	0.7158	0.4931	-15.9801	-15.7195	6.6069	0.7162	0.5034	-15.1574	-14.8583
	NN	6	25	3513202-3781125	8	0	51679-496929	5.0848	0.1805	-1.9597	-0.9663	-2.5704
	NN	8	35	856107-27668336	8	40	856107-27668336	15.2762	0.9472	0.5708	-18.5059	-18.3552
	NN	8	90	24639010-25270058	8	95	24367369-24639010						8.7922	1.3134	-0.5552	-17.165	-20.3096
	NN	9	45	9459302-22407489	9	50	9322662-9459302	47.6187	1.9355	-20.4539	-0.7657	-20.7507	37.2477	2.1609	-19.8947	-0.9109	-20.3691
	NN	10	245	1000086-22997462	10	250	1000086-22997462	50.3079	2.429	-1.0647	-18.0621	-18.801	36.0713	2.6221	-0.8322	-17.9356	-18.6383
	NN	11	195	8243782-9022284	11	205	9423621-27793778	49.874	2.5447	-11.8601	-23.0626	-35.2235	40.5536	2.8471	-12.3497	-21.5617	-34.2326
	NN	6	40	1383405-1765622	12	55	24070744-25505322	5.5336	0.2602	-2.2962	-0.2357	-2.9976
	NN	12	70	22163667-22447769	12	75	19642566-22163667						6.8145	0.6947	0.2106	-16.095	-16.216
	NN	12	130	7630598-7709120	12	135	7630598-7709120	11.6483	0.6259	-17.6036	-0.2035	-17.8678
GYP	HF	2	85	6831023-7501363	10	250	1000086-22997462	5.1014	18.1826	-1.2757	-1.5488	-4.7143
	HF	9	215	19861263-21026256	9	240	21254336-21347264						5.7996	6.1383	9.1783	8.6241	17.7773
	NN	3	335	524008-1685564	7	145	1640079-3672714	6.3159	1.6452	2.9415	3.9007	8.9481
a GL, grain length; GW, grain width; GLWR, grain length-width ratio; TGW, 1000-grain weight; GYP, grain yield per plant
b HF, Hefei; NN, Nanning.
c The underlined interval represents the M-QTL involved.
d Add1 and Add2 are the main effects of the loci 1 and loci 2. AddbyAdd is the epistatic effect between loci 1 and loci 2. AddbyAdd value implies that the two-locus genotypes being the same as those in Quan 9311A parent take the positive effects, while the two-locus genotypes of recombination between the two parents take the negative effects. The case of negative AddbyAdd values is just the oppos…
