# Supplementary material for: Genetic dissection of grain traits and their corresponding heterosis in an elite hybrid
Source: Front Plant Sci. 2022 Oct 5;13:977349. doi: 10.3389/fpls.2022.977349 (PMC9581170; doi:10.3389/fpls.2022.977349)
Supplement: Supplementary file 7 [file Table_6.xlsx]

## Sheet: Sheet1
Supplementary Table 6 mQTL regions affecting grain shape and grain weight as well as grain yield traits detected in BC1F1s and the corresponding HMPs in Hefei (HF) and Nanning (NN).
Interval (bp)a	Traitb	QTL	Chr.	Env.	BC1F1s			BC1F1S HMP (%)			Heterotice
					LOD	a + dc	PVE (%)d	LOD	d	PVE (%)	effects
6463296-6583687	GLWR	qGLWR1.2	1	HF	11.5973	-0.0479	1.1159	6.8	-0.0472	1.9603	UD
6463296-6583687	GYP	qGYP1.2	1	HF	7.4785	2.1023	2.45	4.631	1.7231	2.0598	OD
8135122-8389827	GLWR	qGLWR2.1	2	HF	17.6613	-0.0595	1.7261				A
8135122-8389827	GYP	qGYP2.2	2	HF	7.1315	-2.0565	2.3148				A
28248757-29315930	GYP	qGYP3.2	3	NN	4.5173	3.0835	1.5176	6.5754	3.8763	1.8203	OD
29927565-30003190	GW	qGW3.6	3	NN				6.7727	0.0201	1.23	OD
29927565-30003190	GLWR	qGLWR3.4	3	NN				4.1692	-0.0387	1.4597	UD
5111957-6692156	GLWR	qGLWR4.2	4	NN	19.5993	-0.0687	1.9939				A
5111957-5307247	GYP	qGYP4.2	4	NN	16.8038	5.9382	5.661				A
4578959-5986015	GW	qGW5	5	NN	26.1509	-0.0301	5.048				A
4578959-5986015	TGW	qTGW5	5	NN	3.9781	-1.04	1.1898				A
4578959-5986015	GYP	qGYP5	5	NN	4.33	2.993	1.43				A
20001168-20263310	GL	qGL10	10	NN	7.0174	0.0667	1.4349				A
20434654-20792875	GYP	qGYP10.4	10	NN	7.9261	-4.0339	2.6073				A
8243782-9022284	GL	qGL11.2	11	HF				22.3273	0.1252	6.1208	OD
8243782-9022284	GYP	qGYP11	11	HF	6.3224	1.9524	2.0206	5.4113	1.8837	2.3819	OD
a The underlined markers are those closer to the true QTL positions.
b GL, grain length; GW, grain width; GLWR, grain length-width ratio; TGW, 1000-grain weight; GYP, grain yield per plant.
c QTL effect (a + d) was estimated by (heterozygotes – homozygotes).
d Proportion of phenotypic variance explained by the given QTL.
e A, additive; ID, incomplete-dominance; OD, overdominance; UD, underdominance.
