# Supplementary material for: Genetic dissection of grain traits and their corresponding heterosis in an elite hybrid
Source: Front Plant Sci. 2022 Oct 5;13:977349. doi: 10.3389/fpls.2022.977349 (PMC9581170; doi:10.3389/fpls.2022.977349)
Supplement: Supplementary file 8 [file Table_7.xlsx]

## Sheet: Sheet1
Supplementary Table 7 mQTL for grain shape and grain yield traits stably detected in RILs, BC1F1s and corresponding HMPs in the two environments.
Traita	QTL	Chr.	Interval (bp) b	Env.	RILs			BC1F1s			BC1F1s HMP (%)			Heteroticf	Previously cloned genes
					LOD	ac	PVE (%)d	LOD	a+de	PVE (%)	LOD	d	PVE (%)	effects
GL	qGL1.1	1	5016279-5236643	HF							7.6162	-0.0723	2.0233	UD	D2;Gn1a;GW5L
		1	5016279-5236643	NN							4.0396	-0.0579	1.7472	UD
	qGL1.2	1	6387691-6704187	HF	14.7008	-0.0658	3.2951							A
		1	6387691-8979005	NN				24.6061	-0.1301	5.5345				A
	qGL1.4	1	20153653-20738654	HF	6.628	-0.0437	1.4001							A
		1	20153653-20738654	NN	5.9293	-0.0394	1.1085							A
	qGL2	2	30636023-31266328	HF	8.8483	-0.0498	1.9097	14.5685	-0.0894	1.3889				ID	SGL1;TGW2
		2	30636023-31266328	NN	26.0057	-0.0833	5.1779							A
	qGL3.1	3	12133472-12647152	HF							12.7334	0.0929	3.4057	OD	SRL2
		3	12133472-12647152	NN				29.8477	0.1299	2.9262				A
	qGL5.1	5	27286039-28334780	HF				16.5173	0.0963	1.5877				A
		5	28334780-28349165	NN							7.3102	0.0772	3.1985	OD
	qGL6.1	6	5393252-6537868	HF							5.51	0.0621	1.5103	OD
		6	5393252-6537868	NN							3.0255	0.0508	1.3694	OD
	qGL6.2	6	26554537-26634857	HF				36.5983	-0.1451	3.6445	5.8877	-0.0627	1.5485	ID	GL6;GW6a
		6	26829535-27705641	NN	7.6558	-0.0439	1.4248	9.2492	-0.0775	1.9298				ID
	qGL7.1	7	18464713-21054353	HF	16.9008	0.0733	4.1064							A
		7	18464713-21054353	NN	12.9702	0.0606	2.73							A
	qGL7.2	7	22056455-26044575	HF	27.9526	-0.0958	6.9622							A	OsGASR9;GL7
		7	22056455-26044575	NN	30.0722	-0.0968	6.8848							A
	qGL9.1	9	13140415-14046728	HF				12.1978	0.0822	1.1742				A
		9	13140415-14046728	NN				18.0958	0.1091	3.8897				A
	qGL9.3	9	15781382-16403633	HF				27.7715	-0.1257	2.7248				A
		9	15781382-16403633	NN				18.5016	-0.1099	3.9297				A
	qGL9.4	9	19861263-21026256	HF	12.8432	-0.0605	2.8001				7.3311	-0.0764	2.3033	UD	OsBC1
		9	19861263-21026256	NN				16.6696	-0.1058	3.6597				A
	qGL11.1	11	1341914-2132251	HF	24.3113	-0.0837	5.3835							A
		11	1341914-2132251	NN	12.0241	-0.0553	2.2854	8.4719	-0.0732	1.7499				ID
	qGL11.2	11	8243782-9022284	HF							22.3273	0.1252	6.1208	OD	SRS5
		11	8243782-9022284	NN				5.3698	0.058	1.0999	13.2662	0.1058	5.9456	OD
GW	qGW2.3	2	21885079-21904598	HF							39.6441	0.0546	3.6532	OD	SGL1;TGW2
		2	21949904-35880861	NN							3.6367	0.0148	0.6617	OD
	qGW4.2	4	31448163-33765000	HF				165.074	0.1068	23.0523				A
		4	31448163-33765000	NN				19.4744	0.0264	3.7539				A
	qGW5	5	4578959-5986015	HF				19.5494	-0.031	1.9377				A	GW5
		5	4578959-5986015	NN				26.1509	-0.0301	5.048				A
	qGW6.1	6	5575897-5691753	HF				13.4293	-0.0251	1.2674				A
		6	5575897-5691753	NN				9.0454	-0.0174	1.6791	7.5128	-0.0213	1.3604	UD
	qGW9.2	9	19861263-21026256	HF				14.1	0.0262	1.3907				A	OsBC1
		9	19861263-21026256	NN				9.7648	0.0193	2.0855	6.3244	0.0198	1.187	OD
GLWR	qGLWR2.1	2	8135122-8389827	HF				17.6613	-0.0595	1.7261				A
		2	8135122-8389827	NN				13.0001	-0.0554	1.3065				A
	qGLWR2.2	2	33034282-35705713	HF	17.4927	-0.0579	2.0634	100.935	-0.157	12.0401				UD
		2	32461128-32650200	NN	11.7879	-0.0414	1.6294	18.2773	-0.0685	1.9777				ID
	qGLWR3.1	3	8603939-14165596	HF				14.9272	-0.0571	1.5806				A
		3	8603939-14165596	NN				10.8108	-0.0523	1.1554				A
	qGLWR3.2	3	12133472-12647152	HF				29.2135	0.0771	2.8999				A	SRL2
		3	12133472-12647152	NN				25.8658	0.0792	2.6667				A
	qGLWR4.1	4	1411427-4772247	HF	21.82	0.0737	3.3447	24.5229	0.0809	3.1724				ID
		4	1411427-4772247	NN				26.6739	0.0883	3.3069				A
	qGLWR4.2	4	2255933-5307247	HF				11.5027	-0.0475	1.101				A
		4	5111957-6692156	NN				19.5993	-0.0687	1.9939				A
	qGLWR5.2	5	27286039-28334780	HF							7.7095	0.0546	2.6332	OD
		5	27286039-28334780	NN				81.4269	0.153	9.8151				A
	qGLWR6.2	6	5575897-5691753	HF				21.0308	0.0648	2.0434	11.0324	0.0601	3.1932	OD
		6	5575897-5691753	NN				15.2651	0.0603	1.5291				A
	qGLWR6.4	6	26159547-26303837	HF				15.183	-0.0552	1.4724	11.6343	-0.0618	3.3755	UD	GW6a
		6	26829535-27705641	NN	18.4012	-0.0532	2.6761							A
	qGLWR8.2	8	26192694-27668336	HF	62.7938	0.117	8.4752							A
		8	26192694-27668336	NN	59.902	0.1039	10.2694							A
	qGLWR9.1	9	13116492-13140415	HF				31.0508	0.0796	3.1015				A
		9	13140415-14046728	NN				20.4239	0.0704	2.1109				A
	qGLWR9.2	9	14992918-15267430	HF				17.8197	-0.0604	1.7504				A
		9	14992918-15267430	NN				10.8414	-0.0513	1.0969				A
	qGLWR9.3	9	19861263-21026256	HF				25.4258	-0.0731	2.6088				A	OsBC1
		9	19861263-21026256	NN	4.7984	-0.0266	0.6736	15.7657	-0.064	1.7371				UD
GYP	qGYP1.2	1	6463296-6583687	HF				7.4785	2.1023	2.45	4.631	1.7231	2.0598	OD
		1	6463296-6583687	NN							6.6909	3.9567	1.8802	OD
	qGYP2.3	2	27103466-27262061	HF				4.05	1.566	1.3414				A
		2	27158353-27316157	NN	6.3378	1.237	2.0792	5.9135	3.5714	1.9948				OD
	qGYP3.2	3	26503126-28180227	HF				9.2922	2.3494	2.9987	3.7273	1.5395	1.6296	OD
		3	28248757-29315930	NN				4.5173	3.0835	1.5176	6.5754	3.8763	1.8203	OD
	qGYP4.1	4	2255933-5307247	HF							22.0365	3.9611	10.8808	OD
		4	2255933-5307247	NN							15.2269	6.145	4.6014	OD
	qGYP4.2	4	5111957-6692156	HF				16.7649	3.182	5.5524				A
		4	5111957-5307247	NN				16.8038	5.9382	5.661				A
	qGYP10.3	10	18718071-18850536	HF				29.6084	4.3774	10.0322	15.866	3.315	7.2584	OD	DTE1
		10	18976009-19112236	NN				56.17	11.6358	21.0086	61.0887	12.8488	19.4147	OD
a GL, grain length; GW, grain width; GLWR, grain length-width ratio; TGW, 1000-grain weight; GYP, grain yield per plant.
b The underlined markers are those closer to the true QTL positions.
c a represents the additive effect, estimated as the substitution effect of Q9311B allele by WSSM allele.
d Proportion of phenotypic variance explained by the given QTL.
e QTL effect (a + d) was estimated by (heterozygotes – homozygotes).
f A, additive; ID, incomplete-dominance; OD, overdominance; UD, underdominance.
