# Supplementary material for: Genetic dissection of grain traits and their corresponding heterosis in an elite hybrid
Source: Front Plant Sci. 2022 Oct 5;13:977349. doi: 10.3389/fpls.2022.977349 (PMC9581170; doi:10.3389/fpls.2022.977349)
Supplement: Supplementary file 9 [file Table_8.xlsx]

## Sheet: Sheet1
Supplementary Table 8 19 candidate gene analysis for 9 mQTL.
Trait	QTL	Candidate Gene	Hap ID	Haplotype	No.of whole	No. of xian	No. of geng	Whole population					Favorable	Xian population					Favorable	Geng population					Favorable
					accessions	accessions	accessions	GL (mm)	GW (mm)	GLWR	TGW (g)	GYP (g)	haplotype	GL (mm)	GW (mm)	GLWR	TGW (g)	GYP (g)	haplotype	GL (mm)	GW (mm)	GLWR	TGW (g)	GYP (g)	haplotype
GYP	qGYP1.2	Os01g0217050	Hap1	ACCCG	329	185	116	5.39b	2.34b	2.36ab	24.83ab	22.95b	Hap4	5.53a	2.25bc	2.51ab	-	25.27a	Hap1	5.14b	2.49b	2.11b	25.82b	19.09a	Hap1
			Hap2	GCCCA	118	61	46	5.67a	2.36ab	2.46a	26.00a	20.34c		5.64a	2.19c	2.62a	-	25.17a		5.75a	2.62a	2.22b	30.13a	14.49b
			Hap3	GCTCA	80	21	1	5.13c	2.30b	2.26b	23.12c	18.00d		5.44a	2.32b	2.37bc	-	20.13b		NA	NA	NA	NA	NA
			Hap4	GACCA	80	74	3	5.11c	2.43a	2.13c	24.31bc	24.78a		5.12b	2.43a	2.13d	-	24.86a		NA	NA	NA	NA	NA
			Hap5	GCCTA	71	22	44	5.55ab	2.38ab	2.38ab	26.12a	18.18d		5.19b	2.34ab	2.26cd	-	20.07b		5.80a	2.38c	2.48a	27.44b	17.28a
		Os01g0217400	Hap1	CAAT	330	186	115	5.38bc	2.34a	2.36bc	24.82ab	22.91a	Hap4	5.52a	2.25bc	2.51ab	-	25.26a	Hap1	5.14b	-	2.10b	25.93b	19.09a	Hap1
			Hap2	CAAA	166	66	87	5.70a	2.36a	2.47ab	26.26a	19.50b		5.66a	2.19c	2.62a	-	24.75a		5.78a	-	2.36a	28.75a	15.82b
			Hap3	CTAA	88	22	1	5.08c	2.31ab	2.23c	23.09b	18.10b		5.44a	2.33b	2.37bc	-	20.32b		NA	NA	NA	NA	NA
			Hap4	CAGA	80	74	3	5.11c	2.42a	2.14c	24.15ab	24.47a		5.12b	2.43a	2.14d	-	24.53a		NA	NA	NA	NA	NA
			Hap5	TAAA	30	20	7	5.15c	2.38a	2.19c	24.49ab	19.98b		5.11b	2.31b	2.24cd	-	20.41b		NA	NA	NA	NA	NA
		Os01g0217433	Hap1	ACGGGGGCCA	267	116	128	5.46ab	2.35bc	2.39b	25.14bc	21.57ab	Hap3	5.52ab	-	2.52ab	-	24.67ab	Hap3	5.38b	2.45b	-	26.31b	18.52a	Hap1
			Hap2	GTGGGAGCCG	40	10	1	5.14b	2.30cd	2.28b	23.22c	18.74b		5.45ab	-	2.43ab	-	21.52ab		NA	NA	NA	NA	NA
			Hap3	GCGAGGGCCG	30	24	3	5.65a	2.18d	2.63a	23.68bc	24.34a		5.70a	-	2.61a	-	25.22a		NA	NA	NA	NA	NA
			Hap4	GCCGAGGTTG	29	-	27	5.71a	2.63a	2.19b	30.73a	13.67c		NA	NA	NA	NA	NA		5.77a	2.65a	-	31.30a	13.66b
			Hap5	GCCGAGATTG	17	10	6	5.17b	2.44b	2.14b	25.65b	19.69b		5.13b	-	2.22b	-	20.50b		NA	NA	NA	NA	NA
		Os01g0218032	Hap1	CTCGTCCGAT	334	290	20	5.45b	2.29c	2.43a	24.11c	25.05a	Hap1	-	-	-	-	25.28a	Hap1	5.34b	2.41b	-	25.02b	23.72a	Hap1
			Hap2	CCCGTACAAT	207	43	145	5.35b	2.41b	2.28b	25.67b	18.99b		-	-	-	-	21.72b		5.33b	2.46b	-	26.29b	18.11b
			Hap3	TTTGTCTGGC	82	19	1	5.09c	2.30c	2.25b	23.01c	17.93b		-	-	-	-	19.44b		NA	NA	NA	NA	NA
			Hap4	CTCAACCGAT	50	7	39	5.64a	2.59a	2.19b	29.42a	15.53c		NA	NA	NA	NA	NA		5.77a	2.65a	-	30.92a	14.06c
GYP	qGYP2.3	Os02g0670000	Hap1	GCA	419	335	21	5.45a	2.28b	2.44a	24.07b	24.45a	Hap1	5.46a	2.28b	2.45a	-	25.07a	Hap1	-	2.33b	2.41a	-	24.77a	Hap1
			Hap2	GGG	253	31	190	5.31ab	2.48a	2.19b	26.41a	17.22b		5.18b	2.38a	2.24b	-	19.03b		-	2.51a	2.19b	-	16.92b
			Hap3	ACA	23	6	-	5.11b	2.30b	2.25b	22.95b	18.31b		NA	NA	NA	NA	NA		NA	NA	NA	NA	NA
		Os02g0670400	Hap1	GG	432	330	20	5.42a	2.28b	2.43a	23.94b	24.03a	Hap1	5.47a	2.27b	2.45a	-	24.94a	Hap1	-	2.34b	-	-	24.31a	Hap1
			Hap2	GA	244	31	181	5.29b	2.48a	2.18b	26.25a	17.10b		5.16b	2.40a	2.20b	-	18.92b		-	2.50a	-	-	16.89b
		Os02g0671100	Hap1	AGG	433	334	21	5.44a	2.27b	2.44a	23.98b	24.12a	Hap1	5.48a	2.27b	2.47a	-	24.98a	Hap1	-	2.33b	2.41a	-	24.77a	Hap1
			Hap2	CAC	246	29	186	5.31b	2.48a	2.19b	26.47a	17.10b		5.17b	2.40a	2.22b	-	18.37b		-	2.51a	2.19b	-	16.94b
		Os02g0671800	Hap1	TGCGGTGCGTCTACCGG	250	32	188	5.30ab	2.48a	2.19c	26.34a	17.32c	Hap4	5.17b	-	2.23b	-	18.80b	Hap4	NA	NA	NA	NA	NA	-
			Hap2	GATGATGCGCCCGCCAG	224	199	6	5.54a	2.27b	2.49a	24.39b	25.32a		5.53a	-	2.49a	-	25.34a		NA	NA	NA	NA	NA
			Hap3	GACAGTAAACCCACCGC	63	32	5	5.30ab	2.32b	2.32bc	23.94b	20.98b		5.32ab	-	2.32ab	-	23.30a		NA	NA	NA	NA	NA
			Hap4	GATGATGCGCCCGACAG	58	52	5	5.42a	2.30b	2.40ab	24.02b	26.25a		5.42ab	-	2.41ab	-	26.04a		NA	NA	NA	NA	NA
			Hap5	GATGGCGCGCTCGCAAG	28	12	1	5.07b	2.28b	2.25bc	22.23c	21.04b		5.25ab	-	2.33ab	-	24.12a		NA	NA	NA	NA	NA
GYP	qGYP3.2	Os03g0715600	Hap1	TCATC	365	123	203	5.32b	2.44a	2.23c	25.80a	19.69c	Hap2	5.32b	2.34a	2.33b	24.21ab	23.89ab	Hap2	NA	NA	NA	NA	NA	-
			Hap2	TCGCC	133	117	7	5.71a	2.16d	2.68a	23.49b	25.95a		5.71a	2.16b	2.68a	23.48b	26.20a		NA	NA	NA	NA	NA
			Hap3	TTATC	126	114	5	5.33b	2.35ab	2.31bc	24.53ab	23.42b		5.27b	2.35a	2.27b	24.36ab	23.35b		NA	NA	NA	NA	NA
			Hap4	TCGCT	60	15	-	5.18b	2.30bc	2.30bc	23.23b	19.83c		5.57a	2.31a	2.44b	25.58a	23.99ab		NA	NA	NA	NA	NA
			Hap5	CCGCC	14	4	-	5.40b	2.23cd	2.44b	22.78b	19.01c		NA	NA	NA	NA	NA		NA	NA	NA	NA	NA
		Os03g0716400	Hap1	ATCAA	459	219	190	5.35b	2.40a	2.27b	-	20.49b	Hap2	5.32b	2.34a	2.32b	-	23.59b	Hap2	NA	NA	NA	NA	NA	-
			Hap2	TCTCC	15	12	1	5.78a	2.17b	2.69a	-	25.55a		5.69a	2.21b	2.60a	-	25.30a		NA	NA	NA	NA	NA
		Os03g0717600	Hap1	ATC	490	235	199	5.31b	2.40a	2.26b	25.28a	20.44b	Hap2	5.30c	2.34a	2.31b	24.26b	23.58b	Hap2	NA	NA	NA	NA	NA	-
			Hap2	GCA	116	100	8	5.77a	2.15c	2.73a	23.54b	26.30a		5.76a	2.15b	2.73a	23.50b	26.49a		NA	NA	NA	NA	NA
			Hap3	GCC	74	25	3	5.27b	2.34b	2.29b	24.19ab	20.86b		5.53b	2.35a	2.39b	25.58a	24.43ab		NA	NA	NA	NA	NA
		Os03g0719500	Hap1	GTC	511	245	201	5.31bc	2.40a	2.26c	-	20.47b	Hap2	5.29b	2.34a	2.31b	-	23.56b	Hap2	NA	NA	NA	NA	NA	-
			Hap2	GTT	108	93	3	5.80a	2.15c	2.74a	-	26.20a		5.82a	2.15b	2.75a	-	26.58a		NA	NA	NA	NA	NA
			Hap3	TTT	60	17	4	5.20c	2.30b	2.29bc	-	20.10b		5.56ab	2.30a	2.45b	-	24.17b		NA	NA	NA	NA	NA
			Hap4	GCT	20	15	5	5.47b	2.29b	2.44b	-	24.82a		5.36b	2.32a	2.35b	-	25.55ab		NA	NA	NA	NA	NA
GLWR	qGLWR4.1	Os04g0165400	Hap1	GCGCCC	245	146	61	5.57a	2.30bc	2.48a	24.81a	21.93b	Hap5	5.63a	2.21c	2.61a	23.76a	25.13a	Hap1	5.62a	-	-	28.50a	15.62b	-
			Hap2	GAGTCC	189	33	128	5.26bc	2.44a	2.21b	25.66a	18.68c		5.17b	2.33ab	2.29bc	23.17ab	21.16b		5.32b	-	-	26.61b	18.07a
			Hap3	CAGCCT	160	115	7	5.19c	2.37ab	2.23b	24.11ab	22.84b		5.24b	2.39a	2.23c	24.61a	24.00ab		NA	NA	NA	NA	NA
			Hap4	CAACCT	54	46	5	5.48ab	2.29bc	2.44a	24.69a	25.66a		5.52a	2.27bc	2.48ab	24.71a	25.76a		NA	NA	NA	NA	NA
			Hap5	GCGCGC	18	14	2	5.57a	2.21c	2.54a	22.92b	24.27ab		5.44ab	2.18c	2.52a	21.90b	23.18ab		NA	NA	NA	NA	NA
		Os04g0168100	Hap1	GAC	302	141	113	5.33b	2.38a	2.29b	25.12b	21.00b	Hap4	5.46b	2.27ab	2.46b	-	24.34b	Hap3	5.25b	2.57a	2.08b	-	17.21b	Hap3
			Hap2	TAC	141	95	3	5.25b	2.33ab	2.29b	23.76c	22.76a		5.30b	2.34a	2.30b	-	25.17a		NA	NA	NA	NA	NA
			Hap3	GGC	85	16	62	5.70a	2.37a	2.45a	27.08a	18.16c		5.81a	2.21b	2.70a	-	24.04b		5.73a	2.40b	2.43a	-	16.93b
			Hap4	GAA	72	53	15	5.54a	2.30b	2.46a	24.61bc	23.76a		5.54b	2.28ab	2.47b	-	24.46b		5.50ab	2.43b	2.31a	-	20.73a
		Os04g0168966	Hap1	GCCG	273	175	71	5.51ab	2.31bc	2.43ab	24.75ab	22.70b	Hap5	-	2.24b	2.51a	23.66bc	24.98a	Hap1	5.59a	-	-	28.32a	17.04b	-
			Hap2	GCTG	195	29	137	5.27b	2.44a	2.21c	25.89a	18.16c		-	2.33ab	2.42ab	24.59ab	20.73b		5.29b	-	-	26.40b	18.77a
			Hap3	GGCT	154	103	3	5.28b	2.33bc	2.31bc	23.78b	22.85b		-	2.32ab	2.36ab	24.10abc	25.22a		NA	NA	NA	NA	NA
			Hap4	GGCG	43	39	1	5.28b	2.38ab	2.25c	25.13ab	23.46b		-	2.38a	2.27b	25.33a	23.33ab		NA	NA	NA	NA	NA
			Hap5	AGCG	22	18	2	5.62a	2.26c	2.52a	23.61b	26.14a		-	2.25b	2.49a	22.97c	25.71a		NA	NA	NA	NA	NA
GL;GLWR	qGL5.1;qGLWR5.2	Os05g0567500	Hap1	C	590	350	135	5.47a	2.32b	2.40a	24.67b	22.05a	Hap1	NA	NA	NA	NA	NA	-	5.66a	2.46b	2.35a	-	-	Hap1
			Hap2	A	91	9	72	4.95b	2.54a	1.98b	26.30a	17.94b		NA	NA	NA	NA	NA		4.95b	2.55a	1.98b	-	-
		Os05g0569300	Hap1	GG	613	366	136	5.47a	2.32b	2.41a	24.66b	21.99a	Hap1	NA	NA	NA	NA	NA	-	5.65a	2.45b	2.35a	-	-	Hap1
			Hap2	AA	90	8	74	4.94b	2.56a	1.97b	26.44a	18.52b		NA	NA	NA	NA	NA		4.93b	2.56a	1.96b	-	-
GL;GW;GLWR	qGL6.1;qGW6.1;qGLWR6.2	Os06g0214900	Hap1	ATCC	457	243	141	5.31bc	2.37a	2.29b	24.77a	21.65b	Hap3	5.35b	2.30a	2.37b	-	24.36ab	Hap3	5.31b	2.51a	2.15b	-	18.02ab	Hap3
			Hap2	ATCA	98	33	55	5.37b	2.44a	2.25b	25.72a	18.55c		5.32b	2.34a	2.32b	-	22.92b		5.49ab	2.48a	2.26b	-	16.72b
			Hap3	ATAA	91	72	11	5.83a	2.22b	2.67a	25.32a	24.72a		5.79a	2.21b	2.68a	-	25.40a		5.89a	2.32b	2.58a	-	20.62a
			Hap4	TCCC	15	4	-	5.06c	2.19b	2.39b	20.66b	19.07bc		NA	NA	NA	NA	NA		NA	NA	NA	NA	NA
		Os06g0215200	Hap1	TT	390	227	139	5.32a	2.38a	2.28b	25.06a	22.53a	Hap2	5.35b	-	2.37b	-	25.11a	Hap2	5.28b	2.52a	2.14b	-	18.10a	Hap2
			Hap2	CG	278	132	72	5.47a	2.20b	2.51a	24.76a	20.65a		5.60a	-	2.53a	-	23.84b		5.57a	2.44b	2.33a	-	17.33b
			Hap3	TG	21	5	1	5.04b	2.32a	2.36b	20.70b	17.74b		NA	NA	NA	NA	NA		NA	NA	NA	NA	NA
Different letters means siginficant differences in trait values among halpotypes by Duncan’s test at P < 0.05.
NA means not availble for haplotype due to small accessions less than 10 or absence.
- means no significant difference in data among haplotypes.
